# Supplementary material for: Bis(2,3-dimeth­oxy-10-oxostrychni­din­ium) phthalate nonahydrate
Source: Acta Crystallogr Sect E Struct Rep Online. 2013 May 11;69(Pt 6):o870. doi: 10.1107/S160053681301204X (PMC3685030; doi:10.1107/S160053681301204X)
Supplement: Supplementary file 1 [file e-69-0o870-sup1.cif]

##############################################################################
#                                                                            #
# This CIF contains the data in a paper accepted for publication in          #
# Acta Crystallographica Section E. It conforms to the requirements of       #
# Notes for Authors for Acta Crystallographica Section E, and has been       #
# peer reviewed under the auspices of the IUCr Commission on Journals.       #
#                                                                            #
# Full details of the Crystallographic Information File format               #
# are given in the paper "The Crystallographic Information File (CIF):       #
# a New Standard Archive File for Crystallography" by S. R. Hall, F. H.      #
# Allen and I. D. Brown [Acta Cryst. (1991), A47, 655-685].                  #
#                                                                            #
# The current version of the core CIF dictionary is obtainable from          #
# ftp://ftp.iucr.org/pub/cif_core.dic.                                       #
#                                                                            #
# Software is freely available for graphical display of the structure(s)     #
# in this CIF. For information consult the CIF software page                 #
# http://www.iucr.org/resources/cif/software.                                #
#                                                                            #
# This file may be used for bona fide research purposes within the           #
# scientific community so long as proper attribution is given to the journal # 
# article from which it was obtained.                                        #
#                                                                            #
##############################################################################
data_global
_audit_creation_method     SHELXL97
_journal_date_recd_electronic     2013-03-26
_journal_date_accepted     2013-05-02
_journal_name_full     'Acta Crystallographica, Section E'
_journal_year     2013
_journal_volume     69
_journal_issue      6
_journal_page_first     o870
_journal_page_last     o870
_journal_paper_category     QO
_journal_paper_doi     10.1107/S160053681301204X
_journal_coeditor_code     RK2399
_publ_contact_author_name     'B.Gunasekaran'
_publ_contact_author_address
;
Department of Physics & Nano Technology,
SRM University, SRM Nagar,
Kattankulathur, Kancheepuram Dist,
Chennai-603 203 Tamil Nadu,
India.
;
_publ_contact_author_email     'phdguna@gmail.com, anbu24663@yahoo.co.in'
_publ_contact_author_fax     ?
_publ_contact_author_phone     '09962525891'
_publ_section_title
;
Bis(2,3-dimethoxy-10-oxostrychnidinium) phthalate nonahydrate
;
loop_
    _publ_author_name
    _publ_author_address
    'P. Krishnan'
;
Department of Physics
Presidency College
Chennai 600 005
India
;
    'K. Gayathri'
;
Department of Physics
Presidency College
Chennai 600 005
India
;
    'N. Sivakumar'
;
Department of Physics
Presidency College
Chennai 600 005
India
;
    'B. Gunasekaran'
;
Department of Physics & Nano Technology
SRM University, SRM Nagar
Kattankulathur, Kancheepuram Dist.
Chennai 603 203
Tamil Nadu
India
;
    'G. Anbalagan'
;
Department of Physics
Presidency College
Chennai 600 005
India
;
data_I
_chemical_name_systematic
;
Bis(2,3-dimethoxy-10-oxostrychnidinium) phthalate nonahydrate
;
_chemical_name_common     ?
_chemical_formula_moiety     '2(C23 H27 N2 O4 +), C8 H4 O4 2-, 9(H2 O)'
_chemical_formula_sum     'C54 H76 N4 O21'
_chemical_formula_iupac     '2C23 H27 N2 O4 + , C8 H4 O4 2-, 9H2 O'
_chemical_formula_weight     1117.19
_chemical_melting_point     ?
_symmetry_cell_setting     monoclinic
_symmetry_space_group_name_H-M     'C 2'
_symmetry_space_group_name_Hall     'C 2y'
loop_
    _symmetry_equiv_pos_as_xyz
    'x, y, z'
    '-x, y, -z'
    'x+1/2, y+1/2, z'
    '-x+1/2, y+1/2, -z'
_cell_length_a     13.939(5)
_cell_length_b     12.370(5)
_cell_length_c     15.321(5)
_cell_angle_alpha     90.0
_cell_angle_beta     90.646(5)
_cell_angle_gamma     90.0
_cell_volume     2641.6(17)
_cell_formula_units_Z     2
_cell_measurement_reflns_used     5046
_cell_measurement_theta_min     2.56
_cell_measurement_theta_max     26.16
_cell_measurement_temperature     295(2)
_exptl_crystal_description     'block'
_exptl_crystal_colour     'colourless'
_exptl_crystal_size_max     0.35
_exptl_crystal_size_mid     0.30
_exptl_crystal_size_min     0.20
_exptl_crystal_density_diffrn     1.405
_exptl_crystal_density_meas     ?
_exptl_crystal_density_method     'not measured'
_exptl_crystal_F_000     1192
_exptl_absorpt_coefficient_mu     0.108
_exptl_absorpt_correction_type     multi-scan
_exptl_absorpt_process_details     '(<i>SADABS</i>; Sheldrick, 1996)'
_exptl_absorpt_correction_T_min     0.9631
_exptl_absorpt_correction_T_max     0.9787
_exptl_special_details     ?
_diffrn_ambient_temperature     295(2)
_diffrn_radiation_type     'MoK\a'
_diffrn_radiation_wavelength     0.71073
_diffrn_radiation_source     'fine--focus sealed tube'
_diffrn_radiation_monochromator     'graphite'
_diffrn_measurement_device_type     'Bruker APEXII CCD'
_diffrn_measurement_method     '\w-- and \f--scans'
_diffrn_detector_area_resol_mean     0
_diffrn_reflns_number     12452
_diffrn_reflns_av_R_equivalents     0.0379
_diffrn_reflns_av_sigmaI/netI     0.0536
_diffrn_reflns_theta_min     2.56
_diffrn_reflns_theta_max     26.16
_diffrn_reflns_theta_full     26.16
_diffrn_measured_fraction_theta_max     0.991
_diffrn_measured_fraction_theta_full     0.991
_diffrn_reflns_limit_h_min     -17
_diffrn_reflns_limit_h_max     16
_diffrn_reflns_limit_k_min     -14
_diffrn_reflns_limit_k_max     15
_diffrn_reflns_limit_l_min     -19
_diffrn_reflns_limit_l_max     18
_diffrn_standards_number     ?
_diffrn_standards_interval_count     0
_diffrn_standards_interval_time     0
_diffrn_standards_decay_%     ?
_refine_special_details
;
 Refinement of <i>F</i>^2^ against ALL reflections. The weighted
 <i>R</i>--factor <i>wR</i> and goodness of fit <i>S</i> are based on
 <i>F</i>^2^, conventional <i>R</i>--factors <i>R</i> are based on <i>F</i>,
 with <i>F</i> set to zero for negative <i>F</i>^2^. The threshold expression
 of <i>F</i>^2^ > \s(<i>F</i>^2^) is used only for calculating
 <i>R</i>--factors(gt) <i>etc</i>. and is not relevant to the choice of
 reflections for refinement. <i>R</i>--factors based on <i>F</i>^2^ are
 statistically about twice as large as those based on <i>F</i>, and
 <i>R</i>--factors based on ALL data will be even larger.
;
_reflns_number_total     5094
_reflns_number_gt     3854
_reflns_threshold_expression     >2\s(I)
_refine_ls_structure_factor_coef     Fsqd
_refine_ls_matrix_type     full
_refine_ls_R_factor_all     0.0701
_refine_ls_R_factor_gt     0.0488
_refine_ls_wR_factor_gt     0.1119
_refine_ls_wR_factor_ref     0.1251
_refine_ls_goodness_of_fit_ref     1.050
_refine_ls_restrained_S_all     1.049
_refine_ls_number_reflns     5094
_refine_ls_number_parameters     385
_refine_ls_number_restraints     16
_refine_ls_hydrogen_treatment     mixed
_refine_ls_weighting_scheme     calc
_refine_ls_weighting_details
         'calc w=1/[\s^2^(Fo^2^)+(0.0613P)^2^+0.2749P] where P=(Fo^2^+2Fc^2^)/3'
_atom_sites_solution_hydrogens     geom
_atom_sites_solution_primary     direct
_atom_sites_solution_secondary     difmap
_refine_ls_shift/su_max     0.000
_refine_ls_shift/su_mean     0.000
_refine_diff_density_max     0.254
_refine_diff_density_min     -0.224
_refine_ls_extinction_method     'none'
_refine_ls_extinction_coef     ?
_refine_ls_extinction_expression
                                  'Fc^*^=kFc[1+0.001xFc^2^\l^3^/sin(2\q)]^-1/4^'
_refine_ls_abs_structure_details     'Flack (1983), 8565 Friedel pairs'
_refine_ls_abs_structure_Flack      .00
loop_
    _atom_type_symbol
    _atom_type_description
    _atom_type_scat_dispersion_real
    _atom_type_scat_dispersion_imag
    _atom_type_scat_source
    'C' 'C' 0.0033 0.0016
                         'International Tables Vol C Tables 4.2.6.8 and 6.1.1.4'
    'H' 'H' 0.0000 0.0000
                         'International Tables Vol C Tables 4.2.6.8 and 6.1.1.4'
    'N' 'N' 0.0061 0.0033
                         'International Tables Vol C Tables 4.2.6.8 and 6.1.1.4'
    'O' 'O' 0.0106 0.0060
                         'International Tables Vol C Tables 4.2.6.8 and 6.1.1.4'
_computing_data_collection     '<i>APEX2</i> (Bruker, 2004)'
_computing_cell_refinement     '<i>SAINT</i> (Bruker, 2004)'
_computing_data_reduction     '<i>SAINT</i> (Bruker, 2004)'
_computing_structure_solution     '<i>SHELXS97</i> (Sheldrick, 2008)'
_computing_structure_refinement     '<i>SHELXL97</i> (Sheldrick, 2008)'
_computing_molecular_graphics     '<i>PLATON</i> (Spek, 2009)'
_computing_publication_material     '<i>SHELXL97</i> (Sheldrick, 2008)'
loop_
    _atom_site_type_symbol
    _atom_site_label
    _atom_site_fract_x
    _atom_site_fract_y
    _atom_site_fract_z
    _atom_site_U_iso_or_equiv
    _atom_site_adp_type
    _atom_site_calc_flag
    _atom_site_refinement_flags
    _atom_site_occupancy
    _atom_site_symmetry_multiplicity
    _atom_site_disorder_assembly
    _atom_site_disorder_group
    C C1 0.4573(3) 0.4377(3) 0.6912(2) 0.0557(9) Uani d . 1 1 . .
    H H1A 0.4806 0.4845 0.7367 0.084 Uiso calc R 1 1 . .
    H H1B 0.5081 0.3909 0.6727 0.084 Uiso calc R 1 1 . .
    H H1C 0.4052 0.3950 0.7128 0.084 Uiso calc R 1 1 . .
    C C2 0.3724(3) 0.6817(3) 0.4106(2) 0.0599(10) Uani d . 1 1 . .
    H H2A 0.3867 0.7556 0.4250 0.090 Uiso calc R 1 1 . .
    H H2B 0.3083 0.6769 0.3874 0.090 Uiso calc R 1 1 . .
    H H2C 0.4169 0.6564 0.3678 0.090 Uiso calc R 1 1 . .
    C C3 0.36214(19) 0.5095(2) 0.47760(18) 0.0345(6) Uani d . 1 1 . .
    C C4 0.31895(19) 0.4632(2) 0.40565(17) 0.0334(6) Uani d . 1 1 . .
    H H4 0.2979 0.5060 0.3593 0.040 Uiso calc R 1 1 . .
    C C5 0.30711(18) 0.3514(2) 0.40293(16) 0.0308(6) Uani d . 1 1 . .
    C C6 0.33922(18) 0.2877(2) 0.47136(16) 0.0306(6) Uani d . 1 1 . .
    C C7 0.37904(18) 0.3340(3) 0.54655(18) 0.0344(7) Uani d . 1 1 . .
    H H7 0.3984 0.2912 0.5934 0.041 Uiso calc R 1 1 . .
    C C8 0.38888(19) 0.4445(3) 0.54950(17) 0.0354(7) Uani d . 1 1 . .
    C C9 0.37303(18) 0.0925(3) 0.48887(17) 0.0353(7) Uani d . 1 1 . .
    C C10 0.3762(2) -0.0096(3) 0.43528(19) 0.0389(7) Uani d . 1 1 . .
    H H10A 0.3199 -0.0520 0.4493 0.047 Uiso calc R 1 1 . .
    H H10B 0.4317 -0.0508 0.4546 0.047 Uiso calc R 1 1 . .
    C C11 0.3806(2) -0.0001(3) 0.33534(19) 0.0410(7) Uani d . 1 1 . .
    H H11 0.4427 -0.0271 0.3154 0.049 Uiso calc R 1 1 . .
    C C12 0.3027(3) -0.0866(3) 0.2121(2) 0.0615(10) Uani d . 1 1 . .
    H H12A 0.2765 -0.1576 0.1995 0.074 Uiso calc R 1 1 . .
    H H12B 0.3672 -0.0837 0.1890 0.074 Uiso calc R 1 1 . .
    C C13 0.2424(3) -0.0029(3) 0.1685(2) 0.0512(9) Uani d . 1 1 . .
    H H13 0.1863 -0.0247 0.1403 0.061 Uiso calc R 1 1 . .
    C C14 0.2645(2) 0.1004(3) 0.16783(18) 0.0437(7) Uani d . 1 1 . .
    C C15 0.3573(2) 0.1421(3) 0.20946(18) 0.0413(7) Uani d . 1 1 . .
    H H15 0.4118 0.1105 0.1786 0.050 Uiso calc R 1 1 . .
    C C16 0.36884(19) 0.1182(3) 0.30714(17) 0.0349(6) Uani d . 1 1 . .
    H H16 0.4278 0.1551 0.3259 0.042 Uiso calc R 1 1 . .
    C C17 0.28898(19) 0.1669(2) 0.36045(16) 0.0317(6) Uani d . 1 1 . .
    H H17 0.2336 0.1181 0.3599 0.038 Uiso calc R 1 1 . .
    C C18 0.25598(19) 0.2826(2) 0.33607(16) 0.0311(6) Uani d . 1 1 . .
    C C19 0.2720(2) 0.3128(3) 0.24005(17) 0.0379(7) Uani d . 1 1 . .
    H H19 0.2755 0.3917 0.2353 0.046 Uiso calc R 1 1 . .
    N N3 0.18192(18) 0.2734(2) 0.19153(15) 0.0424(6) Uani d . 1 1 . .
    H H3 0.1573 0.3305 0.1612 0.051 Uiso calc R 1 1 . .
    C C21 0.2013(2) 0.1850(3) 0.1277(2) 0.0497(8) Uani d . 1 1 . .
    H H21A 0.2321 0.2149 0.0767 0.060 Uiso calc R 1 1 . .
    H H21B 0.1411 0.1525 0.1091 0.060 Uiso calc R 1 1 . .
    C C22 0.3610(2) 0.2643(3) 0.19939(18) 0.0432(7) Uani d . 1 1 . .
    H H22A 0.4180 0.2926 0.2281 0.052 Uiso calc R 1 1 . .
    H H22B 0.3635 0.2833 0.1380 0.052 Uiso calc R 1 1 . .
    C C23 0.1456(2) 0.2932(3) 0.34231(19) 0.0375(7) Uani d . 1 1 . .
    H H23A 0.1216 0.2552 0.3929 0.045 Uiso calc R 1 1 . .
    H H23B 0.1264 0.3685 0.3455 0.045 Uiso calc R 1 1 . .
    C C24 0.5857(2) 0.9656(3) 0.0600(2) 0.0449(8) Uani d . 1 1 . .
    C C25 0.5393(2) 1.0673(3) 0.02828(18) 0.0390(7) Uani d . 1 1 . .
    C C26 0.5779(2) 1.1653(3) 0.0557(2) 0.0507(8) Uani d . 1 1 . .
    H H26 0.6305 1.1656 0.0936 0.061 Uiso calc R 1 1 . .
    C C27 0.5394(3) 1.2624(3) 0.0275(2) 0.0566(9) Uani d . 1 1 . .
    H H27 0.5666 1.3274 0.0455 0.068 Uiso calc R 1 1 . .
    N N2 0.32705(15) 0.1775(2) 0.45108(13) 0.0315(5) Uani d . 1 1 . .
    C C20 0.1103(2) 0.2419(3) 0.2591(2) 0.0427(7) Uani d . 1 1 . .
    H H20A 0.1073 0.1640 0.2651 0.051 Uiso calc R 1 1 . .
    H H20B 0.0469 0.2687 0.2435 0.051 Uiso calc R 1 1 . .
    O O1 0.42494(14) 0.50057(18) 0.61970(13) 0.0438(5) Uani d . 1 1 . .
    O O2 0.38030(15) 0.61733(18) 0.48644(14) 0.0448(5) Uani d . 1 1 . .
    O O3 0.40961(14) 0.09733(18) 0.56238(12) 0.0441(5) Uani d . 1 1 . .
    O O4 0.30645(17) -0.07057(18) 0.30469(13) 0.0496(6) Uani d . 1 1 . .
    O O5 0.5988(2) 0.9574(2) 0.14108(16) 0.0671(7) Uani d . 1 1 . .
    O O6 0.6140(2) 0.8986(2) 0.00662(17) 0.0745(8) Uani d . 1 1 . .
    O O7 0.3608(3) 0.1234(3) 0.73624(18) 0.0916(10) Uani d D 1 1 . .
    O O8 0.1780(3) 0.0956(3) 0.8059(2) 0.1011(11) Uani d D 1 1 . .
    O O9 0.0584(3) 0.2296(3) 0.8982(2) 0.0998(11) Uani d D 1 1 . .
    O O10 0.1784(2) 0.9654(4) 0.9528(2) 0.1013(11) Uani d D 1 1 . .
    O O11 0.0000 1.0515(4) 1.0000 0.138(2) Uani d SD 1 2 . .
    H H7A 0.368(5) 0.125(6) 0.6833(7) 0.208 Uiso d D 1 1 . .
    H H7B 0.385(5) 0.068(4) 0.756(4) 0.208 Uiso d D 1 1 . .
    H H9A 0.086(4) 0.275(4) 0.928(4) 0.208 Uiso d D 1 1 . .
    H H8B 0.230(2) 0.115(5) 0.788(4) 0.208 Uiso d D 1 1 . .
    H H8A 0.156(5) 0.143(3) 0.838(3) 0.208 Uiso d D 1 1 . .
    H H9B 0.044(6) 0.178(4) 0.929(4) 0.208 Uiso d D 1 1 . .
    H H10C 0.2360(12) 0.966(8) 0.965(5) 0.208 Uiso d D 1 1 . .
    H H10D 0.170(5) 0.990(6) 0.904(2) 0.208 Uiso d D 1 1 . .
    H H11A 0.0337(18) 1.0130(4) 0.9694(17) 0.208 Uiso d D 1 1 . .
loop_
    _atom_site_aniso_label
    _atom_site_aniso_U_11
    _atom_site_aniso_U_22
    _atom_site_aniso_U_33
    _atom_site_aniso_U_12
    _atom_site_aniso_U_13
    _atom_site_aniso_U_23
    C1 0.065(2) 0.060(2) 0.0419(18) 0.0067(19) -0.0164(15) -0.0125(16)
    C2 0.089(3) 0.0374(19) 0.053(2) -0.006(2) 0.0058(19) -0.0007(16)
    C3 0.0358(14) 0.0308(16) 0.0371(15) 0.0028(13) 0.0030(12) -0.0071(12)
    C4 0.0394(15) 0.0308(17) 0.0299(14) 0.0006(13) 0.0000(11) 0.0018(11)
    C5 0.0330(13) 0.0306(15) 0.0287(14) 0.0016(13) 0.0004(11) -0.0013(11)
    C6 0.0313(13) 0.0328(17) 0.0277(13) 0.0010(13) 0.0040(11) 0.0015(12)
    C7 0.0354(14) 0.0371(18) 0.0307(15) 0.0050(13) -0.0027(11) -0.0011(11)
    C8 0.0314(14) 0.0403(18) 0.0343(15) 0.0024(13) -0.0007(11) -0.0090(13)
    C9 0.0310(14) 0.0389(18) 0.0361(15) -0.0002(14) 0.0016(11) 0.0023(13)
    C10 0.0379(15) 0.0357(18) 0.0431(16) 0.0052(14) -0.0037(13) 0.0009(13)
    C11 0.0400(15) 0.0428(18) 0.0402(16) 0.0064(15) 0.0046(13) -0.0064(14)
    C12 0.093(3) 0.041(2) 0.050(2) 0.003(2) -0.0130(18) -0.0142(16)
    C13 0.066(2) 0.049(2) 0.0383(17) 0.0003(18) -0.0092(15) -0.0167(15)
    C14 0.0534(18) 0.048(2) 0.0301(15) -0.0033(16) 0.0000(12) -0.0068(13)
    C15 0.0461(16) 0.049(2) 0.0291(15) -0.0006(15) 0.0088(12) -0.0031(13)
    C16 0.0349(14) 0.0387(17) 0.0310(14) -0.0025(14) 0.0003(11) -0.0061(12)
    C17 0.0343(13) 0.0313(16) 0.0296(14) -0.0032(13) -0.0020(11) -0.0010(11)
    C18 0.0371(14) 0.0296(16) 0.0266(13) 0.0032(13) 0.0018(10) 0.0024(11)
    C19 0.0493(16) 0.0354(16) 0.0291(14) -0.0076(14) -0.0004(12) 0.0024(12)
    N3 0.0557(15) 0.0387(15) 0.0325(12) -0.0011(13) -0.0103(11) 0.0007(11)
    C21 0.063(2) 0.050(2) 0.0353(16) -0.0042(17) -0.0089(14) -0.0039(14)
    C22 0.0520(17) 0.050(2) 0.0275(14) -0.0095(16) 0.0071(13) 0.0009(13)
    C23 0.0403(15) 0.0302(16) 0.0419(16) 0.0044(14) -0.0023(12) 0.0040(13)
    C24 0.0468(18) 0.043(2) 0.0445(18) -0.0048(16) -0.0063(14) 0.0070(15)
    C25 0.0453(15) 0.0420(18) 0.0296(14) -0.0038(15) 0.0002(11) 0.0031(13)
    C26 0.0595(19) 0.053(2) 0.0395(17) -0.0143(18) -0.0048(14) 0.0007(15)
    C27 0.079(2) 0.043(2) 0.0478(19) -0.013(2) 0.0030(16) -0.0017(15)
    N2 0.0364(12) 0.0309(13) 0.0271(11) 0.0016(11) -0.0013(9) -0.0001(9)
    C20 0.0411(16) 0.0421(19) 0.0449(17) -0.0026(15) -0.0062(13) 0.0058(13)
    O1 0.0488(11) 0.0422(12) 0.0403(11) 0.0083(11) -0.0124(9) -0.0118(9)
    O2 0.0557(13) 0.0271(12) 0.0516(13) -0.0005(10) -0.0033(10) -0.0082(9)
    O3 0.0534(12) 0.0436(13) 0.0350(11) 0.0076(11) -0.0064(9) 0.0019(9)
    O4 0.0709(15) 0.0335(12) 0.0441(12) -0.0035(11) -0.0092(10) -0.0074(9)
    O5 0.0979(19) 0.0529(15) 0.0500(14) 0.0047(15) -0.0229(13) 0.0063(12)
    O6 0.100(2) 0.0614(17) 0.0619(16) 0.0274(16) 0.0006(14) -0.0066(14)
    O7 0.123(2) 0.107(3) 0.0452(15) 0.033(2) 0.0112(16) 0.0090(15)
    O8 0.130(3) 0.090(2) 0.084(2) 0.011(2) 0.0156(19) -0.005(2)
    O9 0.111(3) 0.095(3) 0.094(2) 0.023(2) -0.007(2) -0.0158(19)
    O10 0.096(2) 0.118(3) 0.090(2) -0.008(2) 0.0084(18) 0.009(2)
    O11 0.139(5) 0.079(4) 0.199(7) 0.000 0.076(4) 0.000
_geom_special_details
;
 All s.u.'s (except the s.u. in the dihedral angle between two l.s. planes)
 are estimated using the full covariance matrix. The cell s.u.'s are taken
 into account individually in the estimation of s.u.'s in distances, angles
 and torsion angles; correlations between s.u.'s in cell parameters are only
 used when they are defined by crystal symmetry. An approximate (isotropic)
 treatment of cell s.u.'s is used for estimating s.u.'s involving l.s. planes.
;
loop_
    _geom_bond_atom_site_label_1
    _geom_bond_atom_site_label_2
    _geom_bond_site_symmetry_2
    _geom_bond_distance
    _geom_bond_publ_flag
    C1 O1 . 1.413(4) ?
    C1 H1A . 0.9600 ?
    C1 H1B . 0.9600 ?
    C1 H1C . 0.9600 ?
    C2 O2 . 1.412(4) ?
    C2 H2A . 0.9600 ?
    C2 H2B . 0.9600 ?
    C2 H2C . 0.9600 ?
    C3 O2 . 1.365(4) ?
    C3 C4 . 1.375(4) ?
    C3 C8 . 1.410(4) ?
    C4 C5 . 1.393(4) ?
    C4 H4 . 0.9300 ?
    C5 C6 . 1.382(4) ?
    C5 C18 . 1.505(4) ?
    C6 C7 . 1.396(4) ?
    C6 N2 . 1.408(4) ?
    C7 C8 . 1.374(4) ?
    C7 H7 . 0.9300 ?
    C8 O1 . 1.371(3) ?
    C9 O3 . 1.233(3) ?
    C9 N2 . 1.358(4) ?
    C9 C10 . 1.507(4) ?
    C10 C11 . 1.538(4) ?
    C10 H10A . 0.9700 ?
    C10 H10B . 0.9700 ?
    C11 O4 . 1.427(4) ?
    C11 C16 . 1.535(4) ?
    C11 H11 . 0.9800 ?
    C12 O4 . 1.433(4) ?
    C12 C13 . 1.487(5) ?
    C12 H12A . 0.9700 ?
    C12 H12B . 0.9700 ?
    C13 C14 . 1.313(5) ?
    C13 H13 . 0.9300 ?
    C14 C21 . 1.496(5) ?
    C14 C15 . 1.526(4) ?
    C15 C22 . 1.520(4) ?
    C15 C16 . 1.532(4) ?
    C15 H15 . 0.9800 ?
    C16 C17 . 1.513(4) ?
    C16 H16 . 0.9800 ?
    C17 N2 . 1.487(3) ?
    C17 C18 . 1.548(4) ?
    C17 H17 . 0.9800 ?
    C18 C19 . 1.537(4) ?
    C18 C23 . 1.548(4) ?
    C19 C22 . 1.517(4) ?
    C19 N3 . 1.532(4) ?
    C19 H19 . 0.9800 ?
    N3 C21 . 1.494(4) ?
    N3 C20 . 1.498(4) ?
    N3 H3 . 0.9100 ?
    C21 H21A . 0.9700 ?
    C21 H21B . 0.9700 ?
    C22 H22A . 0.9700 ?
    C22 H22B . 0.9700 ?
    C23 C20 . 1.502(4) ?
    C23 H23A . 0.9700 ?
    C23 H23B . 0.9700 ?
    C24 O6 . 1.233(4) ?
    C24 O5 . 1.258(4) ?
    C24 C25 . 1.493(4) ?
    C25 C25 2_655 1.388(6) ?
    C25 C26 . 1.390(4) ?
    C26 C27 . 1.383(5) ?
    C26 H26 . 0.9300 ?
    C27 C27 2_655 1.376(7) ?
    C27 H27 . 0.9300 ?
    C20 H20A . 0.9700 ?
    C20 H20B . 0.9700 ?
    O7 H7A . 0.8201(11) ?
    O7 H7B . 0.8201(11) ?
    O8 H8B . 0.8201(11) ?
    O8 H8A . 0.8202(11) ?
    O9 H9A . 0.8201(11) ?
    O9 H9B . 0.8201(11) ?
    O10 H10C . 0.8201(15) ?
    O10 H10D . 0.8201(11) ?
    O11 H11A . 0.8200(11) ?
loop_
    _geom_angle_atom_site_label_1
    _geom_angle_atom_site_label_2
    _geom_angle_atom_site_label_3
    _geom_angle_site_symmetry_1
    _geom_angle_site_symmetry_3
    _geom_angle
    _geom_angle_publ_flag
    O1 C1 H1A . . 109.5 ?
    O1 C1 H1B . . 109.5 ?
    H1A C1 H1B . . 109.5 ?
    O1 C1 H1C . . 109.5 ?
    H1A C1 H1C . . 109.5 ?
    H1B C1 H1C . . 109.5 ?
    O2 C2 H2A . . 109.5 ?
    O2 C2 H2B . . 109.5 ?
    H2A C2 H2B . . 109.5 ?
    O2 C2 H2C . . 109.5 ?
    H2A C2 H2C . . 109.5 ?
    H2B C2 H2C . . 109.5 ?
    O2 C3 C4 . . 124.5(3) ?
    O2 C3 C8 . . 115.6(2) ?
    C4 C3 C8 . . 119.9(3) ?
    C3 C4 C5 . . 119.2(3) ?
    C3 C4 H4 . . 120.4 ?
    C5 C4 H4 . . 120.4 ?
    C6 C5 C4 . . 120.4(2) ?
    C6 C5 C18 . . 109.9(2) ?
    C4 C5 C18 . . 129.6(2) ?
    C5 C6 C7 . . 120.9(3) ?
    C5 C6 N2 . . 110.4(2) ?
    C7 C6 N2 . . 128.7(2) ?
    C8 C7 C6 . . 118.3(3) ?
    C8 C7 H7 . . 120.9 ?
    C6 C7 H7 . . 120.9 ?
    O1 C8 C7 . . 124.4(3) ?
    O1 C8 C3 . . 114.6(3) ?
    C7 C8 C3 . . 121.0(2) ?
    O3 C9 N2 . . 122.7(3) ?
    O3 C9 C10 . . 121.6(3) ?
    N2 C9 C10 . . 115.7(2) ?
    C9 C10 C11 . . 118.7(3) ?
    C9 C10 H10A . . 107.6 ?
    C11 C10 H10A . . 107.6 ?
    C9 C10 H10B . . 107.6 ?
    C11 C10 H10B . . 107.6 ?
    H10A C10 H10B . . 107.1 ?
    O4 C11 C16 . . 114.5(2) ?
    O4 C11 C10 . . 104.2(2) ?
    C16 C11 C10 . . 110.3(2) ?
    O4 C11 H11 . . 109.2 ?
    C16 C11 H11 . . 109.2 ?
    C10 C11 H11 . . 109.2 ?
    O4 C12 C13 . . 111.2(3) ?
    O4 C12 H12A . . 109.4 ?
    C13 C12 H12A . . 109.4 ?
    O4 C12 H12B . . 109.4 ?
    C13 C12 H12B . . 109.4 ?
    H12A C12 H12B . . 108.0 ?
    C14 C13 C12 . . 123.3(3) ?
    C14 C13 H13 . . 118.3 ?
    C12 C13 H13 . . 118.3 ?
    C13 C14 C21 . . 123.1(3) ?
    C13 C14 C15 . . 121.6(3) ?
    C21 C14 C15 . . 115.3(3) ?
    C22 C15 C14 . . 108.9(3) ?
    C22 C15 C16 . . 106.7(2) ?
    C14 C15 C16 . . 114.9(2) ?
    C22 C15 H15 . . 108.7 ?
    C14 C15 H15 . . 108.7 ?
    C16 C15 H15 . . 108.7 ?
    C17 C16 C15 . . 112.4(2) ?
    C17 C16 C11 . . 107.7(2) ?
    C15 C16 C11 . . 118.0(2) ?
    C17 C16 H16 . . 106.0 ?
    C15 C16 H16 . . 106.0 ?
    C11 C16 H16 . . 106.0 ?
    N2 C17 C16 . . 106.4(2) ?
    N2 C17 C18 . . 104.2(2) ?
    C16 C17 C18 . . 117.1(2) ?
    N2 C17 H17 . . 109.6 ?
    C16 C17 H17 . . 109.6 ?
    C18 C17 H17 . . 109.6 ?
    C5 C18 C19 . . 116.2(2) ?
    C5 C18 C17 . . 102.8(2) ?
    C19 C18 C17 . . 114.2(2) ?
    C5 C18 C23 . . 111.9(2) ?
    C19 C18 C23 . . 101.2(2) ?
    C17 C18 C23 . . 110.9(2) ?
    C22 C19 N3 . . 110.2(2) ?
    C22 C19 C18 . . 115.2(2) ?
    N3 C19 C18 . . 105.1(2) ?
    C22 C19 H19 . . 108.7 ?
    N3 C19 H19 . . 108.7 ?
    C18 C19 H19 . . 108.7 ?
    C21 N3 C20 . . 112.9(2) ?
    C21 N3 C19 . . 113.4(2) ?
    C20 N3 C19 . . 107.3(2) ?
    C21 N3 H3 . . 107.7 ?
    C20 N3 H3 . . 107.7 ?
    C19 N3 H3 . . 107.7 ?
    N3 C21 C14 . . 110.7(2) ?
    N3 C21 H21A . . 109.5 ?
    C14 C21 H21A . . 109.5 ?
    N3 C21 H21B . . 109.5 ?
    C14 C21 H21B . . 109.5 ?
    H21A C21 H21B . . 108.1 ?
    C19 C22 C15 . . 108.8(2) ?
    C19 C22 H22A . . 109.9 ?
    C15 C22 H22A . . 109.9 ?
    C19 C22 H22B . . 109.9 ?
    C15 C22 H22B . . 109.9 ?
    H22A C22 H22B . . 108.3 ?
    C20 C23 C18 . . 103.2(2) ?
    C20 C23 H23A . . 111.1 ?
    C18 C23 H23A . . 111.1 ?
    C20 C23 H23B . . 111.1 ?
    C18 C23 H23B . . 111.1 ?
    H23A C23 H23B . . 109.1 ?
    O6 C24 O5 . . 123.8(3) ?
    O6 C24 C25 . . 119.5(3) ?
    O5 C24 C25 . . 116.6(3) ?
    C25 C25 C26 2_655 . 119.28(18) ?
    C25 C25 C24 2_655 . 122.60(16) ?
    C26 C25 C24 . . 118.1(3) ?
    C27 C26 C25 . . 121.0(3) ?
    C27 C26 H26 . . 119.5 ?
    C25 C26 H26 . . 119.5 ?
    C27 C27 C26 2_655 . 119.7(2) ?
    C27 C27 H27 2_655 . 120.1 ?
    C26 C27 H27 . . 120.1 ?
    C9 N2 C6 . . 126.9(2) ?
    C9 N2 C17 . . 119.5(2) ?
    C6 N2 C17 . . 109.4(2) ?
    N3 C20 C23 . . 105.2(2) ?
    N3 C20 H20A . . 110.7 ?
    C23 C20 H20A . . 110.7 ?
    N3 C20 H20B . . 110.7 ?
    C23 C20 H20B . . 110.7 ?
    H20A C20 H20B . . 108.8 ?
    C8 O1 C1 . . 116.2(3) ?
    C3 O2 C2 . . 117.2(2) ?
    C11 O4 C12 . . 115.4(2) ?
    H7A O7 H7B . . 108.96(19) ?
    H8B O8 H8A . . 109.0(2) ?
    H9A O9 H9B . . 108.96(19) ?
    H10C O10 H10D . . 109.0(2) ?
loop_
    _geom_torsion_atom_site_label_1
    _geom_torsion_atom_site_label_2
    _geom_torsion_atom_site_label_3
    _geom_torsion_atom_site_label_4
    _geom_torsion_site_symmetry_1
    _geom_torsion_site_symmetry_2
    _geom_torsion_site_symmetry_3
    _geom_torsion_site_symmetry_4
    _geom_torsion
    _geom_torsion_publ_flag
    O2 C3 C4 C5 . . . . 177.8(3) ?
    C8 C3 C4 C5 . . . . -3.6(4) ?
    C3 C4 C5 C6 . . . . -0.6(4) ?
    C3 C4 C5 C18 . . . . 174.7(2) ?
    C4 C5 C6 C7 . . . . 3.7(4) ?
    C18 C5 C6 C7 . . . . -172.4(2) ?
    C4 C5 C6 N2 . . . . -175.0(2) ?
    C18 C5 C6 N2 . . . . 8.9(3) ?
    C5 C6 C7 C8 . . . . -2.4(4) ?
    N2 C6 C7 C8 . . . . 176.0(2) ?
    C6 C7 C8 O1 . . . . 178.6(2) ?
    C6 C7 C8 C3 . . . . -1.8(4) ?
    O2 C3 C8 O1 . . . . 3.1(3) ?
    C4 C3 C8 O1 . . . . -175.6(2) ?
    O2 C3 C8 C7 . . . . -176.4(2) ?
    C4 C3 C8 C7 . . . . 4.9(4) ?
    O3 C9 C10 C11 . . . . -148.1(3) ?
    N2 C9 C10 C11 . . . . 32.3(4) ?
    C9 C10 C11 O4 . . . . -130.1(3) ?
    C9 C10 C11 C16 . . . . -6.7(4) ?
    O4 C12 C13 C14 . . . . 64.8(5) ?
    C12 C13 C14 C21 . . . . -176.9(3) ?
    C12 C13 C14 C15 . . . . 2.4(5) ?
    C13 C14 C15 C22 . . . . -178.9(3) ?
    C21 C14 C15 C22 . . . . 0.4(3) ?
    C13 C14 C15 C16 . . . . -59.3(4) ?
    C21 C14 C15 C16 . . . . 120.1(3) ?
    C22 C15 C16 C17 . . . . 61.3(3) ?
    C14 C15 C16 C17 . . . . -59.5(3) ?
    C22 C15 C16 C11 . . . . -172.4(3) ?
    C14 C15 C16 C11 . . . . 66.8(3) ?
    O4 C11 C16 C17 . . . . 73.9(3) ?
    C10 C11 C16 C17 . . . . -43.2(3) ?
    O4 C11 C16 C15 . . . . -54.6(3) ?
    C10 C11 C16 C15 . . . . -171.7(2) ?
    C15 C16 C17 N2 . . . . -157.6(2) ?
    C11 C16 C17 N2 . . . . 70.8(3) ?
    C15 C16 C17 C18 . . . . -41.6(3) ?
    C11 C16 C17 C18 . . . . -173.2(2) ?
    C6 C5 C18 C19 . . . . -142.0(2) ?
    C4 C5 C18 C19 . . . . 42.3(4) ?
    C6 C5 C18 C17 . . . . -16.6(3) ?
    C4 C5 C18 C17 . . . . 167.7(3) ?
    C6 C5 C18 C23 . . . . 102.5(3) ?
    C4 C5 C18 C23 . . . . -73.2(3) ?
    N2 C17 C18 C5 . . . . 17.5(2) ?
    C16 C17 C18 C5 . . . . -99.7(2) ?
    N2 C17 C18 C19 . . . . 144.3(2) ?
    C16 C17 C18 C19 . . . . 27.1(3) ?
    N2 C17 C18 C23 . . . . -102.2(2) ?
    C16 C17 C18 C23 . . . . 140.6(2) ?
    C5 C18 C19 C22 . . . . 85.2(3) ?
    C17 C18 C19 C22 . . . . -34.2(3) ?
    C23 C18 C19 C22 . . . . -153.4(2) ?
    C5 C18 C19 N3 . . . . -153.4(2) ?
    C17 C18 C19 N3 . . . . 87.2(3) ?
    C23 C18 C19 N3 . . . . -32.0(3) ?
    C22 C19 N3 C21 . . . . 9.6(3) ?
    C18 C19 N3 C21 . . . . -115.0(3) ?
    C22 C19 N3 C20 . . . . 134.9(3) ?
    C18 C19 N3 C20 . . . . 10.3(3) ?
    C20 N3 C21 C14 . . . . -76.0(3) ?
    C19 N3 C21 C14 . . . . 46.3(3) ?
    C13 C14 C21 N3 . . . . 126.8(3) ?
    C15 C14 C21 N3 . . . . -52.6(3) ?
    N3 C19 C22 C15 . . . . -62.8(3) ?
    C18 C19 C22 C15 . . . . 55.8(3) ?
    C14 C15 C22 C19 . . . . 56.7(3) ?
    C16 C15 C22 C19 . . . . -67.9(3) ?
    C5 C18 C23 C20 . . . . 166.8(2) ?
    C19 C18 C23 C20 . . . . 42.5(3) ?
    C17 C18 C23 C20 . . . . -79.0(3) ?
    O6 C24 C25 C25 . . . 2_655 54.8(5) ?
    O5 C24 C25 C25 . . . 2_655 -129.6(4) ?
    O6 C24 C25 C26 . . . . -124.0(4) ?
    O5 C24 C25 C26 . . . . 51.5(4) ?
    C25 C25 C26 C27 2_655 . . . 0.0(5) ?
    C24 C25 C26 C27 . . . . 178.8(3) ?
    C25 C26 C27 C27 . . . 2_655 1.1(6) ?
    O3 C9 N2 C6 . . . . 22.6(4) ?
    C10 C9 N2 C6 . . . . -157.8(2) ?
    O3 C9 N2 C17 . . . . 177.0(2) ?
    C10 C9 N2 C17 . . . . -3.4(3) ?
    C5 C6 N2 C9 . . . . 159.8(2) ?
    C7 C6 N2 C9 . . . . -18.7(4) ?
    C5 C6 N2 C17 . . . . 3.3(3) ?
    C7 C6 N2 C17 . . . . -175.2(2) ?
    C16 C17 N2 C9 . . . . -47.6(3) ?
    C18 C17 N2 C9 . . . . -172.0(2) ?
    C16 C17 N2 C6 . . . . 110.9(2) ?
    C18 C17 N2 C6 . . . . -13.5(3) ?
    C21 N3 C20 C23 . . . . 142.2(2) ?
    C19 N3 C20 C23 . . . . 16.6(3) ?
    C18 C23 C20 N3 . . . . -36.9(3) ?
    C7 C8 O1 C1 . . . . 2.8(4) ?
    C3 C8 O1 C1 . . . . -176.7(3) ?
    C4 C3 O2 C2 . . . . -13.5(4) ?
    C8 C3 O2 C2 . . . . 167.8(3) ?
    C16 C11 O4 C12 . . . . 66.5(3) ?
    C10 C11 O4 C12 . . . . -172.8(2) ?
    C13 C12 O4 C11 . . . . -88.0(4) ?
loop_
    _geom_hbond_atom_site_label_D
    _geom_hbond_atom_site_label_H
    _geom_hbond_atom_site_label_A
    _geom_hbond_site_symmetry_A
    _geom_hbond_distance_DH
    _geom_hbond_distance_HA
    _geom_hbond_distance_DA
    _geom_hbond_angle_DHA
    N3 H3 O5 3_445 0.91 1.79 2.665(4) 159.1
    O7 H7A O3 . 0.8201(11) 1.975(19) 2.776(3) 165(7)
    O7 H7B O5 2_646 0.8201(11) 2.10(4) 2.836(4) 149(7)
    O9 H9A O6 3_446 0.8201(11) 1.978(19) 2.775(5) 164(6)
    O8 H8B O7 . 0.8201(11) 1.993(16) 2.794(5) 165(6)
    O8 H8A O9 . 0.8202(11) 1.97(3) 2.753(5) 158(7)
    O9 H9B O11 1_545 0.8201(11) 2.005(7) 2.824(6) 176(8)
    O10 H10C O6 2_656 0.8201(15) 2.29(3) 3.066(5) 159(9)
    O10 H10D O8 1_565 0.8201(11) 1.99(3) 2.767(5) 158(8)
    O11 H11A O10 . 0.8200(11) 2.12(2) 2.808(4) 142(3)
