# Supplementary material for: Bis(2,3-dimeth­oxy-10-oxostrychni­din­ium) phthalate nonahydrate
Source: Acta Crystallogr Sect E Struct Rep Online. 2013 May 11;69(Pt 6):o870. doi: 10.1107/S160053681301204X (PMC3685030; doi:10.1107/S160053681301204X)
Supplement: Supplementary file 2 [file e-69-0o870-Isup2.hkl]

# 
# h,k,l, Fc-squared, Fo-squared, sigma(Fo-squared) and status flag 
# 
data_I
_shelx_title ' KRISHANANBKHP in C2' 
_shelx_refln_list_code          4 
_shelx_F_calc_maximum      285.40 
_exptl_crystal_F_000      1192.00 
_reflns_d_resolution_high  0.8061 
 
loop_ 
 _symmetry_equiv_pos_as_xyz 
 'x, y, z' 
 '-x, y, -z' 
 'x+1/2, y+1/2, z' 
 '-x+1/2, y+1/2, -z' 
 
_cell_length_a    13.9390 
_cell_length_b    12.3700 
_cell_length_c    15.3210 
_cell_angle_alpha  90.000 
_cell_angle_beta   90.646 
_cell_angle_gamma  90.000 
 
_shelx_F_squared_multiplier     1.000 
 
loop_ 
 _refln_index_h 
 _refln_index_k 
 _refln_index_l 
 _refln_F_squared_calc 
 _refln_F_squared_meas 
 _refln_F_squared_sigma 
 _refln_observed_status 
   4 -14   0       29.61       33.05     23.86 o 
   6 -14   0       89.95      130.35     51.34 o 
   3 -13   0      100.36       95.64     36.02 o 
   5 -13   0      177.03      191.31     42.23 o 
   7 -13   0       45.13       52.55     37.01 o 
   9 -13   0       22.48       16.84     22.93 o 
   0 -12   0     1096.57     1050.22     74.00 o 
   2 -12   0      169.17      112.35     34.56 o 
   4 -12   0       43.00       46.52     26.82 o 
   6 -12   0      103.62      108.82     39.01 o 
   8 -12   0       10.19       50.98     24.03 o 
  10 -12   0       38.97       44.38     26.43 o 
   1 -11   0      529.35      577.79     37.38 o 
   3 -11   0       52.19       68.05     27.43 o 
   5 -11   0      201.73      159.94     37.94 o 
   7 -11   0       28.74      -10.35     24.90 o 
   9 -11   0       15.56       47.64     23.81 o 
  11 -11   0       73.28       27.27     24.45 o 
   0 -10   0     1065.26      955.30     66.80 o 
   2 -10   0      408.67      412.05     30.44 o 
   4 -10   0      122.08      110.26     38.39 o 
   6 -10   0       96.04       89.58     31.04 o 
   8 -10   0      564.20      526.34     92.94 o 
  10 -10   0      153.83      151.16     30.93 o 
  12 -10   0      149.61      169.34     34.89 o 
   1  -9   0       90.61      101.43     17.29 o 
   3  -9   0      640.15      559.74     32.67 o 
   5  -9   0     1049.89     1054.79     91.30 o 
   7  -9   0      361.20      362.24     53.73 o 
   9  -9   0      401.16      425.52     42.83 o 
  11  -9   0       16.74        1.18     18.23 o 
  13  -9   0      221.92      245.79     74.45 o 
   0  -8   0      192.76      218.35     28.82 o 
   2  -8   0      467.81      570.12     96.06 o 
   4  -8   0     1566.68     1479.40     53.77 o 
   6  -8   0      851.53      879.42     51.72 o 
   8  -8   0      790.42      739.64     70.84 o 
  10  -8   0      284.07      308.83     37.31 o 
  12  -8   0       27.01       22.88     17.96 o 
  14  -8   0       96.34       55.65     26.24 o 
   1  -7   0        2.07       -4.77      7.25 o 
   3  -7   0     1145.62     1148.33     56.77 o 
   5  -7   0     1026.32     1088.61     42.18 o 
   7  -7   0      516.82      505.95     53.35 o 
   9  -7   0       51.83       91.04     32.22 o 
  11  -7   0      316.07      398.37     53.08 o 
  13  -7   0      143.07      173.08     49.01 o 
  15  -7   0       92.69       63.44     38.74 o 
   0  -6   0    22893.94    22901.30    795.10 o 
   2  -6   0     2487.70     2634.02     77.86 o 
   4  -6   0     3787.07     3850.09     71.76 o 
   6  -6   0       29.41        6.74     16.94 o 
   8  -6   0      328.58      312.19     45.30 o 
  10  -6   0       72.95      102.33     22.63 o 
  12  -6   0       55.46       30.75     17.88 o 
  14  -6   0      171.24       81.37     23.00 o 
   1  -5   0     7609.53     8280.80    167.73 o 
   3  -5   0     3527.62     4166.68     89.02 o 
   5  -5   0       77.14       30.88     16.78 o 
   7  -5   0      519.38      453.47     47.15 o 
   9  -5   0      185.46      196.68     62.19 o 
  11  -5   0      293.82      363.48     35.27 o 
  13  -5   0      104.23       67.80     27.59 o 
  15  -5   0      116.06      119.18     26.16 o 
   0  -4   0     4867.91     4495.54    114.98 o 
   2  -4   0     1462.71     1415.24     30.20 o 
   4  -4   0     1326.99     1386.32     73.00 o 
   6  -4   0      123.85      110.59      6.63 o 
   8  -4   0     1858.48     1992.28     53.21 o 
  10  -4   0     1244.70     1235.40     40.38 o 
  12  -4   0      172.47      221.30     28.69 o 
  14  -4   0       33.41       16.40     16.01 o 
  16  -4   0        1.49      -13.38     16.01 o 
   1  -3   0     2117.83     1844.62     36.28 o 
   3  -3   0      477.68      472.07     44.21 o 
   5  -3   0     1430.37     1380.49     25.83 o 
   7  -3   0       31.10       32.41     10.67 o 
   9  -3   0     1129.64     1239.60     39.27 o 
  11  -3   0       84.09       98.84     13.98 o 
  13  -3   0      417.76      452.86     36.74 o 
  15  -3   0        4.92       -8.41     13.89 o 
   0  -2   0     8933.89     8992.53    216.45 o 
   2  -2   0     1962.99     2142.27     60.63 o 
   4  -2   0     2746.74     3097.93     51.35 o 
   6  -2   0      616.18      706.62     25.53 o 
   8  -2   0      662.23      776.14     27.28 o 
  10  -2   0      708.87      699.23     27.93 o 
  12  -2   0       35.89       46.88     11.89 o 
  14  -2   0      148.91      132.23     22.58 o 
  16  -2   0       43.39       25.87     17.69 o 
   3  -1   0     1541.04     1651.46     28.42 o 
   5  -1   0     6614.73     6006.21     96.24 o 
   7  -1   0       45.96       48.79      6.96 o 
   9  -1   0      516.87      485.12     19.52 o 
  11  -1   0      319.31      340.00     20.43 o 
  13  -1   0      140.07      137.23     16.57 o 
  15  -1   0       22.38       56.73     16.52 o 
  17  -1   0       22.94       34.21     18.48 o 
   2   0   0    15395.81    14477.84    221.56 o 
   4   0   0    57075.25    63958.21    957.76 o 
   6   0   0      125.41      146.70      9.00 o 
   8   0   0      573.94      703.66     39.20 o 
  10   0   0       64.23       70.88     11.30 o 
  12   0   0      444.78      504.97     25.55 o 
  14   0   0       86.27       76.86     14.12 o 
  16   0   0      223.94      252.36     26.98 o 
   3   1   0     1541.78     1628.92     31.89 o 
   5   1   0     6614.58     5922.03     97.16 o 
   7   1   0       45.83       27.63      5.23 o 
   9   1   0      516.82      496.59     17.99 o 
  11   1   0      319.03      333.20     14.70 o 
  13   1   0      139.85      161.74     15.77 o 
  15   1   0       22.53       32.00     10.88 o 
  17   1   0       22.85       45.67     20.54 o 
   0   2   0     8942.91     8811.92    216.30 o 
   2   2   0     1961.27     2181.82     67.85 o 
   4   2   0     2749.62     3141.93    205.52 o 
   6   2   0      616.71      681.86     16.62 o 
   8   2   0      662.10      705.37     22.53 o 
  10   2   0      708.52      674.87     46.94 o 
  12   2   0       35.77       39.00      7.70 o 
  14   2   0      149.06      145.46     16.47 o 
  16   2   0       43.43       35.33     16.09 o 
   1   3   0     2114.23     1848.69     42.12 o 
   3   3   0      476.53      507.17     34.28 o 
   5   3   0     1429.89     1395.94     69.79 o 
   7   3   0       30.87       23.91     14.64 o 
   9   3   0     1131.91     1239.25     56.26 o 
  11   3   0       84.34      108.98      6.77 o 
  13   3   0      419.09      427.53     23.45 o 
  15   3   0        4.89       18.31     22.53 o 
   0   4   0     4873.33     4349.42    185.50 o 
   2   4   0     1461.54     1381.93     34.36 o 
   4   4   0     1329.15     1429.46     71.47 o 
   6   4   0      123.75      139.33     25.52 o 
   8   4   0     1855.12     1953.28    101.39 o 
  10   4   0     1245.43     1174.65     77.31 o 
  12   4   0      172.40      211.83     39.39 o 
  14   4   0       33.59       49.12     24.45 o 
  16   4   0        1.50        6.44     26.13 o 
   1   5   0     7607.45     8083.15    233.23 o 
   3   5   0     3525.55     4155.76    277.60 o 
   5   5   0       77.76       20.16     14.02 o 
   7   5   0      520.40      587.79     47.46 o 
   9   5   0      185.47      234.06     36.86 o 
  11   5   0      294.27      363.37     49.51 o 
  13   5   0      104.41       70.66     28.66 o 
  15   5   0      116.19       91.12     31.96 o 
   0   6   0    22915.27    23096.72    645.64 o 
   2   6   0     2490.94     2617.22     73.65 o 
   4   6   0     3790.21     3758.57    159.15 o 
   6   6   0       29.34       19.46     15.86 o 
   8   6   0      328.55      302.76     41.31 o 
  10   6   0       72.57       46.98     25.83 o 
  12   6   0       55.28       42.61     25.06 o 
  14   6   0      171.09      161.24     41.23 o 
   1   7   0        2.02       -3.75      4.79 o 
   3   7   0     1144.99     1129.23     53.43 o 
   5   7   0     1027.86     1118.16     69.56 o 
   7   7   0      515.68      438.49     48.37 o 
   9   7   0       52.01       51.42     27.43 o 
  11   7   0      315.44      321.52     49.97 o 
  13   7   0      143.16       98.48     33.80 o 
  15   7   0       92.80      111.42     38.16 o 
   0   8   0      193.43      181.08     17.24 o 
   2   8   0      467.44      476.18     21.70 o 
   4   8   0     1567.54     1617.02     87.01 o 
   6   8   0      850.81      889.62     65.94 o 
   8   8   0      790.09      834.48     68.08 o 
  10   8   0      284.24      293.69     49.59 o 
  12   8   0       26.94       13.49     24.37 o 
  14   8   0       96.53      124.22     39.08 o 
   1   9   0       90.90      102.75     10.54 o 
   3   9   0      639.15      645.88     28.32 o 
   5   9   0     1051.22      926.38     69.32 o 
   7   9   0      361.14      421.87     52.81 o 
   9   9   0      401.23      442.33     57.49 o 
  11   9   0       16.73       62.53     28.89 o 
  13   9   0      221.66      246.24     51.81 o 
   0  10   0     1062.56     1138.05     52.61 o 
   2  10   0      408.92      436.91     43.31 o 
   4  10   0      122.22       72.65     25.21 o 
   6  10   0       96.27      120.93     31.42 o 
   8  10   0      563.80      538.65     61.78 o 
  10  10   0      153.74      204.23     45.60 o 
  12  10   0      149.58      169.44     43.38 o 
   1  11   0      529.30      483.00     30.06 o 
   3  11   0       52.19        6.74     18.09 o 
   5  11   0      201.58      133.35     32.65 o 
   7  11   0       28.77       52.95     25.98 o 
   9  11   0       15.61       63.83     29.43 o 
  11  11   0       73.20       46.21     30.58 o 
   0  12   0     1095.57      984.73     63.72 o 
   2  12   0      169.26      160.25     31.96 o 
   4  12   0       42.86        1.30     19.23 o 
   6  12   0      103.71      107.13     32.95 o 
   8  12   0       10.29       33.56     25.52 o 
  10  12   0       38.85        6.82     25.67 o 
   1  13   0       12.70      -10.12     16.02 o 
   3  13   0      100.19      126.22     33.26 o 
   5  13   0      177.17      146.45     36.79 o 
   7  13   0       44.90       61.69     31.65 o 
   9  13   0       22.49       10.80     28.12 o 
   2  14   0        6.28      -15.02     15.02 o 
   4  14   0       29.54       24.83     22.91 o 
   6  14   0       90.02      106.98     38.55 o 
   3  15   0        2.16       17.85     23.37 o 
  -6 -14   1      202.85      290.99     62.23 o 
  -4 -14   1       10.95       35.94     32.64 o 
   4 -14   1       32.02       50.94     52.22 o 
   6 -14   1       28.92       13.79     25.27 o 
  -9 -13   1       25.56       30.57     25.71 o 
  -7 -13   1        9.08      -15.17     25.13 o 
  -5 -13   1       92.00      101.46     37.17 o 
  -3 -13   1       49.97       35.71     28.05 o 
   1 -13   1       49.61       88.82     32.42 o 
   3 -13   1       32.23       40.14     29.85 o 
   5 -13   1      132.99      193.15     32.08 o 
   7 -13   1       43.46       47.47     26.94 o 
   9 -13   1      116.57       52.02     37.32 o 
 -10 -12   1      113.84       78.62     29.75 o 
  -8 -12   1       10.24       39.46     30.35 o 
  -6 -12   1       83.48       21.00     27.28 o 
  -4 -12   1      677.27      726.81     73.67 o 
  -2 -12   1      129.65      107.60     34.87 o 
   0 -12   1      820.73      752.46     44.13 o 
   2 -12   1       14.04       10.99     16.03 o 
   4 -12   1      124.96      113.06     25.84 o 
   6 -12   1       27.67       62.67     21.77 o 
   8 -12   1       23.99       -4.75     19.96 o 
  10 -12   1       35.03       -9.11     22.10 o 
 -11 -11   1       88.05      112.32     30.62 o 
  -9 -11   1       62.94       77.32     36.40 o 
  -7 -11   1       44.76       22.68     28.28 o 
  -5 -11   1       43.93        8.12     23.30 o 
  -3 -11   1      663.97      564.00     59.34 o 
  -1 -11   1      978.68      934.80     59.46 o 
   1 -11   1      371.53      394.96     31.89 o 
   3 -11   1      421.85      478.98     54.73 o 
   5 -11   1        8.95       14.02     17.09 o 
   7 -11   1      158.98      131.03     26.91 o 
   9 -11   1      256.99      289.91     39.97 o 
  11 -11   1      193.27      224.35     39.16 o 
 -12 -10   1       64.01       65.28     59.43 o 
 -10 -10   1        4.04       32.88     21.35 o 
  -8 -10   1        5.12       39.08     28.35 o 
  -6 -10   1      109.66       31.34     27.13 o 
  -4 -10   1      398.47      397.37     55.72 o 
  -2 -10   1     1170.61     1134.04     50.08 o 
   0 -10   1      909.89     1024.09     47.09 o 
   2 -10   1      270.28      237.51     35.87 o 
   4 -10   1      883.34      875.38     45.89 o 
   6 -10   1      299.08      250.44     32.43 o 
   8 -10   1      237.54      254.24     57.48 o 
  10 -10   1      489.13      551.42     73.05 o 
  12 -10   1       76.46      108.59     28.19 o 
 -13  -9   1       83.37      112.08     30.05 o 
 -11  -9   1      197.97      172.66     47.40 o 
  -9  -9   1      204.37      205.70     45.37 o 
  -7  -9   1      388.33      389.53     54.73 o 
  -5  -9   1      214.88      267.10     15.60 o 
  -3  -9   1     1271.85     1260.78     50.63 o 
  -1  -9   1       58.39       27.24     12.43 o 
   1  -9   1     1479.88     1378.34     54.98 o 
   3  -9   1        3.97       10.88     11.17 o 
   5  -9   1     1399.55     1431.17     54.03 o 
   7  -9   1      852.72      901.40     54.26 o 
   9  -9   1       72.95       59.30     24.06 o 
  11  -9   1       28.63       22.13     20.40 o 
  13  -9   1      112.97      143.93     32.43 o 
 -14  -8   1       44.52       57.21     25.88 o 
 -12  -8   1      190.14      203.95     39.39 o 
 -10  -8   1      217.39      335.99     55.79 o 
  -8  -8   1      739.43      845.72     75.90 o 
  -6  -8   1      860.60      862.73     25.24 o 
  -4  -8   1      934.33      884.05     54.60 o 
  -2  -8   1      480.53      460.79     27.75 o 
   0  -8   1      241.33      239.93     21.54 o 
   2  -8   1      641.83      705.92     33.96 o 
   4  -8   1      834.57      802.76     42.56 o 
   6  -8   1      227.77      255.57     17.21 o 
   8  -8   1       43.63       27.72     17.05 o 
  10  -8   1      411.99      450.41     43.28 o 
  12  -8   1      157.23      143.13     28.62 o 
  14  -8   1      155.48       79.50     27.81 o 
 -15  -7   1       52.29       28.37     38.89 o 
 -13  -7   1       32.84        3.93     18.82 o 
 -11  -7   1      284.04      326.70     61.28 o 
  -9  -7   1      606.27      559.70     62.40 o 
  -7  -7   1      291.57      273.17     42.77 o 
  -5  -7   1      458.33      473.99     32.58 o 
  -3  -7   1      459.38      457.62     24.95 o 
  -1  -7   1      574.05      655.80     31.58 o 
   1  -7   1     2589.39     2244.11    171.55 o 
   3  -7   1      211.64      165.10     16.09 o 
   5  -7   1      290.57      309.22     19.81 o 
   7  -7   1      945.81      945.40     60.85 o 
   9  -7   1      898.31      957.27     53.49 o 
  11  -7   1      148.13      221.22     33.15 o 
  13  -7   1       80.38       28.80     19.08 o 
  15  -7   1      287.27      210.53     36.11 o 
 -14  -6   1       41.50       19.61     27.43 o 
 -12  -6   1      201.70      146.33     55.45 o 
 -10  -6   1       45.45       16.02     22.07 o 
  -8  -6   1      185.44      130.52     31.81 o 
  -6  -6   1       25.02        6.82     17.40 o 
  -4  -6   1     1702.59     1759.80     42.72 o 
  -2  -6   1       97.45      130.84     14.48 o 
   0  -6   1     5429.85     5668.51    152.81 o 
   2  -6   1      377.55      449.29     22.96 o 
   4  -6   1      493.70      419.80     17.88 o 
   6  -6   1     1144.86     1246.87     29.83 o 
   8  -6   1      379.33      380.81     19.10 o 
  10  -6   1      419.04      409.03     49.63 o 
  12  -6   1      347.46      434.35     41.87 o 
  14  -6   1        8.22       -3.57     15.27 o 
 -15  -5   1       88.53       91.87     46.90 o 
 -13  -5   1      426.37      422.34     39.61 o 
 -11  -5   1       36.17       42.18     18.21 o 
  -9  -5   1      149.68      181.76     14.01 o 
  -7  -5   1      732.93      686.20     55.98 o 
  -5  -5   1     4669.92     4886.89    195.43 o 
  -3  -5   1     2707.58     2526.82     57.41 o 
  -1  -5   1     1024.75     1039.98     29.47 o 
   1  -5   1     1493.90     1636.02     35.90 o 
   3  -5   1      545.88      555.23     15.80 o 
   5  -5   1     1208.59     1295.16     27.53 o 
   7  -5   1      784.81      794.45     21.73 o 
   9  -5   1      525.66      483.13     22.80 o 
  11  -5   1      502.36      466.20     39.43 o 
  13  -5   1      217.59      222.33     41.08 o 
  15  -5   1       16.13       12.98     17.80 o 
 -16  -4   1       22.14       19.68     17.94 o 
 -14  -4   1      242.71      233.82     31.85 o 
 -12  -4   1       12.10        1.40     12.49 o 
 -10  -4   1      226.72      203.57     15.86 o 
  -8  -4   1      486.68      491.77     29.25 o 
  -6  -4   1     1957.68     2037.61    100.13 o 
  -4  -4   1      470.02      451.70     36.19 o 
  -2  -4   1     2383.21     2274.12     45.15 o 
   0  -4   1     2647.54     2385.12     46.94 o 
   2  -4   1      480.00      523.32     16.72 o 
   4  -4   1     9814.41    10141.97    175.60 o 
   6  -4   1     1401.68     1376.41     27.41 o 
   8  -4   1      944.71      994.55     50.54 o 
  10  -4   1      316.41      314.33     30.64 o 
  12  -4   1      163.46      199.24     27.72 o 
  14  -4   1       35.74       18.37     16.20 o 
  16  -4   1       38.12       15.01     18.60 o 
 -15  -3   1       59.66       36.57     17.57 o 
 -13  -3   1       97.74      103.35     21.82 o 
 -11  -3   1      156.62      139.35     15.52 o 
  -9  -3   1     1646.48     1803.42     59.72 o 
  -7  -3   1      347.61      330.39     47.22 o 
  -5  -3   1      558.02      606.24     15.72 o 
  -3  -3   1       50.10       45.22      9.54 o 
  -1  -3   1     4745.77     4270.34     76.80 o 
   1  -3   1    30135.48    31057.13    466.87 o 
   3  -3   1     1602.47     1514.88     27.38 o 
   5  -3   1     8118.07     8365.11    132.91 o 
   7  -3   1     2323.57     2550.20     81.88 o 
   9  -3   1      427.90      408.03     30.38 o 
  11  -3   1      183.83      200.86     25.60 o 
  13  -3   1      127.76      125.91     23.30 o 
  15  -3   1       28.06       28.76     17.00 o 
 -16  -2   1       37.73       23.43     16.42 o 
 -14  -2   1       51.40       22.81     18.47 o 
 -12  -2   1       83.65       77.95     13.08 o 
 -10  -2   1      407.28      452.17     23.08 o 
  -8  -2   1     1403.47     1412.78     51.62 o 
  -6  -2   1     3693.68     3890.83     73.53 o 
  -4  -2   1    13924.49    13077.66    200.75 o 
  -2  -2   1     6679.43     6274.53    134.57 o 
   0  -2   1      973.26      920.39     15.92 o 
   2  -2   1     2517.91     2389.38     36.27 o 
   4  -2   1    13191.27    13107.06    199.94 o 
   6  -2   1      239.52      232.83      9.02 o 
   8  -2   1      367.32      341.05     24.85 o 
  10  -2   1       10.59       -0.30      7.05 o 
  12  -2   1     1226.78     1260.29     44.21 o 
  14  -2   1      287.96      296.98     30.78 o 
  16  -2   1      113.10      132.26     25.17 o 
 -17  -1   1       55.61       30.60     23.56 o 
 -15  -1   1        2.92       -4.31     19.89 o 
 -13  -1   1      112.45      112.40     15.12 o 
 -11  -1   1      325.31      335.84     16.62 o 
  -9  -1   1      230.49      260.38     16.71 o 
  -7  -1   1     1062.78     1019.91     27.66 o 
  -5  -1   1    10262.71     9618.75    166.49 o 
  -3  -1   1    14895.12    15837.60    220.09 o 
  -1  -1   1    25936.79    25928.26    395.39 o 
   1  -1   1    14914.15    14989.45    222.23 o 
   3  -1   1      320.76      423.34     12.33 o 
   5  -1   1     3134.01     2860.79     45.58 o 
   7  -1   1      504.61      520.04     24.19 o 
   9  -1   1      484.33      481.46     19.44 o 
  11  -1   1      402.77      356.23     21.94 o 
  13  -1   1      157.02      186.78     19.03 o 
  15  -1   1       61.43       38.16     23.26 o 
  17  -1   1        5.28        1.30     14.77 o 
 -16   0   1      226.01      230.26     40.58 o 
 -14   0   1       94.49       85.40     14.43 o 
 -12   0   1      615.35      592.47     40.19 o 
 -10   0   1      602.86      598.09     19.43 o 
  -8   0   1     2249.67     2210.84     48.39 o 
  -6   0   1     2985.35     2926.72     57.76 o 
  -4   0   1    81452.97    85790.55   1286.04 o 
  -2   0   1     1140.05     1379.02     22.36 o 
   2   0   1    11940.42    11743.64    163.38 o 
   4   0   1       82.71       77.77      7.15 o 
   6   0   1      257.47      210.47     10.73 o 
   8   0   1     1374.69     1416.50     37.58 o 
  10   0   1       54.26       42.06      8.16 o 
  12   0   1       13.36       10.86      9.46 o 
  14   0   1       40.90       47.68     19.92 o 
  16   0   1      105.44      105.14     44.45 o 
 -17   1   1       55.67       48.58     21.07 o 
 -15   1   1        2.91       -2.96      8.74 o 
 -13   1   1      112.80      142.33     15.17 o 
 -11   1   1      325.61      324.82     14.44 o 
  -9   1   1      229.61      254.67     16.93 o 
  -7   1   1     1061.95     1053.91     22.88 o 
  -5   1   1    10265.59     9424.06    148.01 o 
  -3   1   1    14903.15    15648.40    312.06 o 
  -1   1   1    25923.19    25282.25    851.18 o 
   1   1   1    14929.21    14239.31    487.91 o 
   3   1   1      319.54      418.46      9.43 o 
   5   1   1     3139.35     2862.06     54.37 o 
   7   1   1      505.15      532.41     16.86 o 
   9   1   1      484.33      445.67     21.23 o 
  11   1   1      403.84      363.39     17.29 o 
  13   1   1      156.97      185.77     16.69 o 
  15   1   1       61.58       38.21     12.40 o 
  17   1   1        5.22        2.35     28.93 o 
 -16   2   1       37.82       46.36     15.17 o 
 -14   2   1       51.25       48.83     12.07 o 
 -12   2   1       83.37       81.24      9.04 o 
 -10   2   1      407.16      404.16     18.03 o 
  -8   2   1     1403.17     1378.51     45.81 o 
  -6   2   1     3695.06     3826.97     65.11 o 
  -4   2   1    13914.90    12956.03    402.93 o 
  -2   2   1     6680.49     6233.21    223.74 o 
   0   2   1      969.80      932.77     22.58 o 
   2   2   1     2513.29     2318.27     44.12 o 
   4   2   1    13184.01    12753.49    223.42 o 
   6   2   1      237.72      198.91     10.26 o 
   8   2   1      367.82      385.77     13.40 o 
  10   2   1       10.43        6.96      4.18 o 
  12   2   1     1226.61     1280.28     38.97 o 
  14   2   1      288.70      283.92     25.14 o 
  16   2   1      112.93      134.34     23.60 o 
 -15   3   1       59.69       75.94     29.20 o 
 -13   3   1       98.24      149.21     33.95 o 
 -11   3   1      156.86      155.02     25.06 o 
  -9   3   1     1644.79     1719.53     93.39 o 
  -7   3   1      347.86      277.11     33.12 o 
  -5   3   1      556.78      566.47     40.03 o 
  -3   3   1       50.68       42.53      9.08 o 
  -1   3   1     4747.89     4230.94    132.83 o 
   1   3   1    30130.92    30733.60    676.26 o 
   3   3   1     1601.83     1457.38     49.00 o 
   5   3   1     8112.21     8131.93    302.12 o 
   7   3   1     2324.14     2482.24     61.86 o 
   9   3   1      428.82      423.41     17.61 o 
  11   3   1      183.55      211.64      8.64 o 
  13   3   1      128.25       95.43      8.71 o 
  15   3   1       28.20       24.60     24.29 o 
 -16   4   1       22.13       23.60     27.59 o 
 -14   4   1      243.07      264.56     47.21 o 
 -12   4   1       12.16      -13.79     13.79 o 
 -10   4   1      227.15      157.19     31.50 o 
  -8   4   1      486.62      417.42     44.85 o 
  -6   4   1     1955.90     1999.52     97.44 o 
  -4   4   1      469.59      418.50     34.04 o 
  -2   4   1     2384.86     2294.40     44.68 o 
   0   4   1     2647.25     2339.13     53.56 o 
   2   4   1      479.21      498.29     17.31 o 
   4   4   1     9807.52     9972.86    361.90 o 
   6   4   1     1402.01     1366.54     74.75 o 
   8   4   1      943.84     1052.82     67.18 o 
  10   4   1      316.79      400.02     45.91 o 
  12   4   1      163.64      129.44     31.65 o 
  14   4   1       35.89       42.07     24.90 o 
  16   4   1       38.13       66.29     30.65 o 
 -15   5   1       88.43       83.53     31.34 o 
 -13   5   1      425.60      400.18     55.65 o 
 -11   5   1       35.74       84.22     26.44 o 
  -9   5   1      150.01      196.12     34.41 o 
  -7   5   1      731.44      740.33     55.52 o 
  -5   5   1     4673.56     4580.59    189.04 o 
  -3   5   1     2705.88     2599.83    206.20 o 
  -1   5   1     1027.85     1041.88     30.01 o 
   1   5   1     1491.32     1634.48     37.77 o 
   3   5   1      546.60      558.03     20.31 o 
   5   5   1     1208.84     1301.50     72.20 o 
   7   5   1      786.55      824.64     58.43 o 
   9   5   1      525.45      528.64     51.75 o 
  11   5   1      501.91      485.53     53.89 o 
  13   5   1      217.52      206.77     41.61 o 
  15   5   1       16.20       31.42     26.74 o 
 -14   6   1       41.67       23.60     24.06 o 
 -12   6   1      202.02      220.64     42.84 o 
 -10   6   1       45.55       40.08     22.68 o 
  -8   6   1      185.45      176.27     33.34 o 
  -6   6   1       25.08       32.80     17.17 o 
  -4   6   1     1702.70     1740.84     88.58 o 
  -2   6   1       97.66      107.00     14.95 o 
   0   6   1     5430.66     5805.48    137.28 o 
   2   6   1      375.99      359.19     20.77 o 
   4   6   1      493.41      397.75     37.95 o 
   6   6   1     1142.66     1189.48     73.87 o 
   8   6   1      379.78      410.70     46.37 o 
  10   6   1      418.19      379.96     49.90 o 
  12   6   1      348.06      409.82     55.72 o 
  14   6   1        8.23      -11.34     21.92 o 
 -15   7   1       52.31       88.51     37.86 o 
 -13   7   1       32.80       33.26     27.66 o 
 -11   7   1      283.43      350.49     52.58 o 
  -9   7   1      606.46      740.31     66.00 o 
  -7   7   1      292.40      335.10     43.69 o 
  -5   7   1      459.46      398.86     43.16 o 
  -3   7   1      457.82      476.27     15.53 o 
  -1   7   1      571.73      729.22     21.87 o 
   1   7   1     2586.00     2415.20     53.79 o 
   3   7   1      210.72      186.64     10.24 o 
   5   7   1      290.29      288.58     36.94 o 
   7   7   1      943.88      943.06     68.17 o 
   9   7   1      899.32      920.57     73.00 o 
  11   7   1      148.36      216.34     42.15 o 
  13   7   1       80.49       99.47     34.02 o 
  15   7   1      287.47      217.73     50.43 o 
 -14   8   1       44.68       61.76     31.34 o 
 -12   8   1      190.18      129.75     40.23 o 
 -10   8   1      217.48      286.94     49.82 o 
  -8   8   1      740.32      785.76     65.93 o 
  -6   8   1      861.38      827.44     63.87 o 
  -4   8   1      934.12      903.30     62.73 o 
  -2   8   1      481.02      567.40     53.97 o 
   0   8   1      240.88      299.35     18.84 o 
   2   8   1      640.24      678.32     21.84 o 
   4   8   1      833.59      832.37     58.05 o 
   6   8   1      226.99      185.47     33.80 o 
   8   8   1       43.51       35.02     20.54 o 
  10   8   1      412.16      471.46     58.79 o 
  12   8   1      157.16      119.86     36.02 o 
  14   8   1      155.62      218.03     48.36 o 
 -13   9   1       83.53      148.59     43.76 o 
 -11   9   1      197.77      139.25     39.85 o 
  -9   9   1      204.88      185.62     40.77 o 
  -7   9   1      388.77      400.26     51.43 o 
  -5   9   1      214.75      199.42     36.86 o 
  -3   9   1     1273.52     1306.63     57.30 o 
  -1   9   1       57.73       55.59     12.76 o 
   1   9   1     1481.71     1424.82     36.99 o 
   3   9   1        4.00        6.82      5.61 o 
   5   9   1     1399.51     1285.90     83.23 o 
   7   9   1      853.24      817.94     67.55 o 
   9   9   1       72.63      121.46     34.87 o 
  11   9   1       28.56      -10.04     21.15 o 
  13   9   1      112.87       81.46     37.09 o 
 -12  10   1       63.76       65.06     30.73 o 
 -10  10   1        4.07        6.13     24.60 o 
  -8  10   1        5.13       38.85     25.21 o 
  -6  10   1      110.02      176.03     38.55 o 
  -4  10   1      398.10      359.87     46.22 o 
  -2  10   1     1170.86     1135.28     72.09 o 
   0  10   1      909.38      990.42     56.20 o 
   2  10   1      271.26      238.12     15.95 o 
   4  10   1      882.78      802.64     64.18 o 
   6  10   1      299.72      208.55     39.32 o 
   8  10   1      236.74      275.14     47.59 o 
  10  10   1      489.85      482.36     66.15 o 
  12  10   1       76.26       63.76     34.48 o 
 -11  11   1       87.82       78.62     34.71 o 
  -9  11   1       62.95       37.93     26.13 o 
  -7  11   1       44.71       48.28     25.06 o 
  -5  11   1       43.90       19.69     22.07 o 
  -3  11   1      663.81      544.45     53.43 o 
  -1  11   1      978.86      974.05     63.34 o 
   1  11   1      371.33      374.54     26.94 o 
   3  11   1      421.24      423.49     47.75 o 
   5  11   1        9.00      -10.57     18.16 o 
   7  11   1      158.71      117.56     34.18 o 
   9  11   1      256.46      201.79     45.06 o 
  11  11   1      193.51      173.28     44.53 o 
 -10  12   1      113.65       98.17     37.55 o 
  -8  12   1       10.12        9.27     20.54 o 
  -6  12   1       83.59       63.76     29.35 o 
  -4  12   1      676.36      885.73     68.84 o 
  -2  12   1      129.60       88.59     25.90 o 
   0  12   1      821.29      771.97     55.58 o 
   2  12   1       14.09       -3.37     15.63 o 
   4  12   1      124.48       95.10     29.73 o 
   6  12   1       27.50        2.22     19.85 o 
   8  12   1       23.73        1.46     21.53 o 
  10  12   1       34.98       51.96     28.74 o 
  -9  13   1       25.44       56.32     32.11 o 
  -7  13   1        9.09       14.33     26.36 o 
  -5  13   1       91.64       68.36     28.97 o 
  -3  13   1       50.12       66.24     11.97 o 
  -1  13   1      225.31      197.12     35.48 o 
   1  13   1       49.72       42.53     18.85 o 
   3  13   1       32.14       20.61     20.61 o 
   5  13   1      132.99      171.05     39.01 o 
   7  13   1       43.51       64.29     30.19 o 
   9  13   1      116.83      151.81     45.14 o 
  -6  14   1      202.84      280.87     54.18 o 
  -4  14   1       10.97      -15.56     18.54 o 
  -2  14   1       26.17       21.53     21.30 o 
   0  14   1       71.72       64.52     24.45 o 
   4  14   1       32.21      -20.15     20.15 o 
   6  14   1       29.00        6.74     25.98 o 
  -3  15   1        3.52        2.38     22.76 o 
  -1  15   1       12.40      -12.11     22.07 o 
  -6 -14   2        7.62        9.81     29.73 o 
  -4 -14   2       27.22       50.04     34.79 o 
   4 -14   2       81.12       86.06     37.40 o 
   6 -14   2        1.69      -19.73     20.81 o 
  -7 -13   2      175.50      112.12     43.53 o 
  -5 -13   2      219.96      164.31     46.37 o 
  -3 -13   2       67.99       44.68     32.65 o 
   1 -13   2       82.60      101.77     34.02 o 
   3 -13   2       31.43       39.51     21.21 o 
   5 -13   2       65.25       29.09     51.15 o 
   7 -13   2       99.04       98.22     29.91 o 
 -10 -12   2        1.37       11.95     33.87 o 
  -8 -12   2      153.58      201.78     52.88 o 
  -6 -12   2       11.51      -22.99     22.99 o 
  -4 -12   2      706.00      668.79     69.68 o 
  -2 -12   2       42.91       59.62     29.81 o 
   0 -12   2       28.85        8.83     12.62 o 
   2 -12   2       94.67       58.87     20.14 o 
   4 -12   2       32.08       20.21     22.11 o 
   6 -12   2       50.33       50.23     21.48 o 
   8 -12   2       24.99       56.79     24.84 o 
  10 -12   2      207.63      261.27     42.88 o 
 -11 -11   2        0.76      -11.07     20.43 o 
  -9 -11   2        9.22        1.15     28.12 o 
  -7 -11   2       85.15       47.51     31.65 o 
  -5 -11   2       10.33       -9.12     20.31 o 
  -3 -11   2      286.69      262.50     44.38 o 
  -1 -11   2      735.81      745.26     34.11 o 
   1 -11   2      683.67      681.74     33.66 o 
   3 -11   2      255.69      237.55     29.30 o 
   5 -11   2      432.77      369.98     38.02 o 
   7 -11   2       12.48      -14.65     14.65 o 
   9 -11   2      527.35      538.48     51.24 o 
  11 -11   2       60.48       71.99     51.00 o 
 -12 -10   2       40.77       43.18     25.13 o 
 -10 -10   2      184.10      175.88     45.06 o 
  -8 -10   2      536.16      478.47     64.85 o 
  -6 -10   2      534.46      515.58     61.78 o 
  -4 -10   2      889.36      933.53     43.25 o 
  -2 -10   2      439.59      440.63     24.48 o 
   0 -10   2      607.51      609.56     39.38 o 
   2 -10   2      763.75      846.30     42.49 o 
   4 -10   2      680.53      728.02     33.44 o 
   6 -10   2      500.86      553.04     44.55 o 
   8 -10   2       52.13       19.82     31.92 o 
  10 -10   2      284.89      356.99     53.27 o 
  12 -10   2        4.25      -16.90     17.44 o 
 -13  -9   2      113.62      101.38     44.03 o 
 -11  -9   2      163.86      183.24     47.74 o 
  -9  -9   2      179.52      151.97     42.00 o 
  -7  -9   2      108.24       92.04     32.19 o 
  -5  -9   2      739.67      597.67     23.52 o 
  -3  -9   2      256.12      286.69     18.09 o 
  -1  -9   2      764.73      777.09     53.77 o 
   1  -9   2      473.14      462.40     25.19 o 
   3  -9   2     1110.71     1124.84     40.34 o 
   5  -9   2       61.54       48.96     12.18 o 
   7  -9   2      554.66      496.31     58.45 o 
   9  -9   2      741.83      706.81     52.39 o 
  11  -9   2       15.64      -12.80     17.85 o 
  13  -9   2        5.61       -3.00     19.75 o 
 -14  -8   2       29.82       12.93     21.96 o 
 -12  -8   2       36.78       12.49     22.26 o 
 -10  -8   2      369.76      337.32     56.18 o 
  -8  -8   2       53.85       -6.44     23.91 o 
  -6  -8   2     1070.13     1064.43     29.68 o 
  -4  -8   2      318.41      339.65     17.29 o 
  -2  -8   2      457.97      407.86     20.57 o 
   0  -8   2      950.74      908.99     33.55 o 
   2  -8   2      147.03      165.59     15.74 o 
   4  -8   2      351.16      315.92     20.39 o 
   6  -8   2      222.62      240.79     17.56 o 
   8  -8   2      317.02      454.69     44.57 o 
  10  -8   2      230.43      244.36     33.65 o 
  12  -8   2       85.77       46.71     22.18 o 
  14  -8   2      130.92      143.58     32.34 o 
 -15  -7   2       11.47        5.64     43.64 o 
 -13  -7   2        7.71       13.49     18.67 o 
 -11  -7   2      239.83      309.01     53.88 o 
  -9  -7   2      117.86      112.96     34.03 o 
  -7  -7   2     2191.34     2230.45    121.35 o 
  -5  -7   2      981.79      998.63     48.75 o 
  -3  -7   2     3262.92     3163.41     74.49 o 
  -1  -7   2      355.91      384.45     19.21 o 
   1  -7   2      535.98      552.77     23.42 o 
   3  -7   2       38.63       47.26     10.04 o 
   5  -7   2      949.95     1029.85     35.13 o 
   7  -7   2       51.77       39.07      9.34 o 
   9  -7   2      178.03      163.97     26.91 o 
  11  -7   2      632.81      673.92     90.76 o 
  13  -7   2       85.77       87.01     25.00 o 
  15  -7   2       84.49       89.31     28.28 o 
 -14  -6   2       35.00       13.95     17.71 o 
 -12  -6   2      101.10      152.96     27.75 o 
 -10  -6   2      214.47      167.08     38.32 o 
  -8  -6   2     1013.35     1069.42     76.69 o 
  -6  -6   2      776.36      842.11     62.88 o 
  -4  -6   2     1218.85     1381.60     30.14 o 
  -2  -6   2      464.48      521.06     20.02 o 
   0  -6   2     2402.38     2696.27     65.50 o 
   2  -6   2     7747.93     7782.52    168.08 o 
   4  -6   2     1116.48     1161.49     36.53 o 
   6  -6   2      740.28      754.12     34.95 o 
   8  -6   2       27.47       39.77      8.94 o 
  10  -6   2      470.18      481.19     42.85 o 
  12  -6   2        0.53        1.45     15.87 o 
  14  -6   2       36.40       56.32     21.72 o 
 -15  -5   2       45.35       46.43     20.88 o 
 -13  -5   2      125.41      160.84     27.71 o 
 -11  -5   2      180.74      153.05     37.02 o 
  -9  -5   2      691.26      659.20     49.76 o 
  -7  -5   2      694.35      905.39     61.95 o 
  -5  -5   2      844.33      879.92     29.81 o 
  -3  -5   2     6051.27     5774.34    103.69 o 
  -1  -5   2      745.53      754.53     20.73 o 
   1  -5   2     5280.13     5256.94     98.47 o 
   3  -5   2     5372.88     5522.16     91.27 o 
   5  -5   2        2.74        9.12      4.70 o 
   7  -5   2       42.66       37.38      8.52 o 
   9  -5   2     1358.54     1474.71     90.19 o 
  11  -5   2       48.66       48.43     18.48 o 
  13  -5   2      110.72       74.63     20.90 o 
  15  -5   2        6.44        2.38     16.13 o 
 -16  -4   2      197.53      158.28     46.48 o 
 -14  -4   2      235.20      170.39     28.32 o 
 -12  -4   2      282.27      335.66     56.45 o 
 -10  -4   2      122.83       89.20     28.28 o 
  -8  -4   2     1160.96     1185.32     42.03 o 
  -6  -4   2      872.87      898.33     19.98 o 
  -4  -4   2     1472.02     1491.56     29.67 o 
  -2  -4   2      680.78      791.72     18.64 o 
   0  -4   2      310.11      247.94      9.04 o 
   2  -4   2    16522.87    17211.69    240.11 o 
   4  -4   2     2083.63     1945.53     36.02 o 
   6  -4   2     2397.82     2362.17     50.16 o 
   8  -4   2      629.52      654.47     26.76 o 
  10  -4   2      806.14      822.37     58.77 o 
  12  -4   2      288.24      305.65     33.22 o 
  14  -4   2       40.60        9.96     16.06 o 
  16  -4   2       43.02       59.91     21.72 o 
 -15  -3   2       16.34        7.41     15.35 o 
 -13  -3   2      142.07      120.41     22.21 o 
 -11  -3   2      351.10      334.35     23.01 o 
  -9  -3   2       26.81        2.40     24.02 o 
  -7  -3   2       28.64       28.00     13.37 o 
  -5  -3   2      778.09      686.75     14.79 o 
  -3  -3   2     7982.23     6819.71     99.60 o 
  -1  -3   2     9846.68     9343.60    162.17 o 
   1  -3   2     1139.45     1069.10     19.79 o 
   3  -3   2     6541.69     6801.98     97.99 o 
   5  -3   2     5784.56     5747.15     93.00 o 
   7  -3   2     5644.90     5881.75    162.07 o 
   9  -3   2       43.07       48.61     22.07 o 
  11  -3   2      325.09      306.72     30.22 o 
  13  -3   2       26.03       31.52     16.53 o 
  15  -3   2       43.90       66.12     20.05 o 
 -16  -2   2       16.62       18.71     15.65 o 
 -14  -2   2      124.79       93.74     25.90 o 
 -12  -2   2       84.93       89.26     16.85 o 
 -10  -2   2     1191.79     1210.64     48.36 o 
  -8  -2   2     1253.31     1438.66     42.95 o 
  -6  -2   2     3913.82     4192.09     70.58 o 
  -4  -2   2     3374.70     3587.07     54.30 o 
  -2  -2   2     1992.92     1498.63     24.93 o 
   0  -2   2     5755.83     5052.57     80.31 o 
   2  -2   2     1608.11     1641.74     28.40 o 
   4  -2   2     8172.21     7838.64    125.48 o 
   6  -2   2     1843.49     1967.64     71.35 o 
   8  -2   2     1158.19     1193.78     48.65 o 
  10  -2   2      404.86      370.91     44.04 o 
  12  -2   2       51.97       62.83     16.41 o 
  14  -2   2       85.11       85.96     19.91 o 
  16  -2   2        8.91       -7.96     26.02 o 
 -17  -1   2       19.50       23.58     18.03 o 
 -15  -1   2      130.81      146.47     22.05 o 
 -13  -1   2      136.37      138.65     16.63 o 
 -11  -1   2      384.04      379.73     17.73 o 
  -9  -1   2     1028.78     1072.61     30.63 o 
  -7  -1   2     1566.88     1666.57     38.55 o 
  -5  -1   2     4809.17     4489.93     67.77 o 
  -3  -1   2    43658.88    47231.34    648.25 o 
  -1  -1   2     2052.50     1967.87     30.67 o 
   1  -1   2     4329.53     3889.88     62.17 o 
   3  -1   2      845.84      837.85     18.04 o 
   5  -1   2      702.20      659.11     17.38 o 
   7  -1   2     2432.00     2499.77     62.09 o 
   9  -1   2      886.11      950.56     50.39 o 
  11  -1   2     1540.82     1668.96     50.63 o 
  13  -1   2      248.37      233.30     21.17 o 
  15  -1   2       93.79      102.49     20.20 o 
  17  -1   2        5.29       27.41     19.54 o 
 -16   0   2        0.66        9.94     13.56 o 
 -14   0   2      397.13      373.87     23.87 o 
 -12   0   2      347.80      290.39     20.04 o 
 -10   0   2      249.06      251.99     13.31 o 
  -8   0   2      167.94      180.75     11.76 o 
  -6   0   2      122.87      162.83      9.82 o 
  -4   0   2    27304.13    28910.90    400.04 o 
  -2   0   2    37387.58    39271.05    540.71 o 
   0   0   2     2820.51     2849.87     42.42 o 
   2   0   2     7175.59     7028.30    122.71 o 
   4   0   2        2.16        0.79      2.88 o 
   6   0   2      694.01      874.48     27.21 o 
   8   0   2      249.70      247.86     13.58 o 
  10   0   2       54.36       67.87      9.64 o 
  12   0   2      422.59      415.01     28.56 o 
  14   0   2        8.19        7.96      9.46 o 
  16   0   2        5.35        4.75     12.94 o 
 -17   1   2       19.49       55.56     20.31 o 
 -15   1   2      130.78      148.48     22.07 o 
 -13   1   2      136.07      127.07     14.47 o 
 -11   1   2      383.52      413.06     16.02 o 
  -9   1   2     1029.82     1040.14     24.98 o 
  -7   1   2     1566.26     1604.58     36.12 o 
  -5   1   2     4807.03     4431.69     73.46 o 
  -3   1   2    43658.27    47039.00    709.97 o 
  -1   1   2     2056.72     1966.07     30.64 o 
   1   1   2     4323.53     3838.44     62.01 o 
   3   1   2      845.05      802.41     17.70 o 
   5   1   2      703.36      669.42     18.15 o 
   7   1   2     2432.00     2376.11     73.39 o 
   9   1   2      884.68      978.39     42.60 o 
  11   1   2     1542.18     1582.68     49.20 o 
  13   1   2      247.86      225.79     18.42 o 
  15   1   2       93.85       98.61     14.56 o 
  17   1   2        5.23       14.03     14.74 o 
 -16   2   2       16.63       43.45     14.48 o 
 -14   2   2      124.92      144.18     13.32 o 
 -12   2   2       84.80       86.59      9.25 o 
 -10   2   2     1191.83     1255.56     38.44 o 
  -8   2   2     1252.30     1382.33     31.20 o 
  -6   2   2     3911.26     3996.93     74.69 o 
  -4   2   2     3376.21     3513.19     58.32 o 
  -2   2   2     1994.31     1499.80     31.57 o 
   0   2   2     5755.99     4999.50     80.17 o 
   2   2   2     1614.22     1647.09     27.26 o 
   4   2   2     8172.63     7964.96    113.95 o 
   6   2   2     1845.39     1868.04     46.23 o 
   8   2   2     1158.75     1230.49     54.30 o 
  10   2   2      405.77      380.23     15.82 o 
  12   2   2       52.07       59.75     12.96 o 
  14   2   2       85.24       88.46     12.70 o 
  16   2   2        8.85       26.59     16.02 o 
 -15   3   2       16.40      -18.93     18.93 o 
 -13   3   2      142.19       93.42     28.59 o 
 -11   3   2      350.66      422.64     46.68 o 
  -9   3   2       26.87       25.75     18.01 o 
  -7   3   2       28.76       22.53     13.49 o 
  -5   3   2      779.58      660.50     44.26 o 
  -3   3   2     7982.91     7037.88    177.79 o 
  -1   3   2     9851.19     9284.01    162.49 o 
   1   3   2     1141.96     1020.17     23.47 o 
   3   3   2     6544.94     6583.80    119.39 o 
   5   3   2     5780.99     5554.87    117.11 o 
   7   3   2     5645.81     5796.03    121.84 o 
   9   3   2       43.67       39.03      5.33 o 
  11   3   2      326.26      351.62     12.69 o 
  13   3   2       26.09       24.07      8.42 o 
  15   3   2       43.87       32.08     11.19 o 
 -16   4   2      197.54      290.68     53.11 o 
 -14   4   2      235.12      319.13     49.59 o 
 -12   4   2      281.82      240.51     42.08 o 
 -10   4   2      123.15      177.57     33.26 o 
  -8   4   2     1160.70     1159.94     72.33 o 
  -6   4   2      874.10      785.69     54.53 o 
  -4   4   2     1472.85     1392.93     73.09 o 
  -2   4   2      681.81      808.59     23.83 o 
   0   4   2      310.39      257.03     12.73 o 
   2   4   2    16524.07    16963.10    293.60 o 
   4   4   2     2080.90     1863.08     43.51 o 
   6   4   2     2400.56     2371.74    109.54 o 
   8   4   2      630.56      653.77     51.37 o 
  10   4   2      806.85      753.63     60.65 o 
  12   4   2      288.67      421.08     51.20 o 
  14   4   2       40.50       15.02     21.99 o 
  16   4   2       43.08       23.68     28.74 o 
 -15   5   2       45.15       91.80     34.41 o 
 -13   5   2      125.66      148.52     37.86 o 
 -11   5   2      181.68      154.27     34.41 o 
  -9   5   2      690.72      704.13     57.19 o 
  -7   5   2      694.11      635.56     53.67 o 
  -5   5   2      844.28      797.86     54.76 o 
  -3   5   2     6052.25     5758.84    231.89 o 
  -1   5   2      745.40      734.12     35.70 o 
   1   5   2     5278.68     5331.89    140.75 o 
   3   5   2     5368.51     5534.58    162.85 o 
   5   5   2        2.64        3.75     10.73 o 
   7   5   2       43.04       44.98     18.70 o 
   9   5   2     1358.57     1364.62     86.53 o 
  11   5   2       48.78       43.14     23.60 o 
  13   5   2      111.00      140.85     35.33 o 
  15   5   2        6.44       -4.75     24.67 o 
 -14   6   2       35.09       67.74     31.50 o 
 -12   6   2      100.88       42.30     28.35 o 
 -10   6   2      214.61      192.83     38.24 o 
  -8   6   2     1012.96     1032.38     72.09 o 
  -6   6   2      776.17      910.89     62.26 o 
  -4   6   2     1218.21     1377.84     75.80 o 
  -2   6   2      466.37      574.16     36.84 o 
   0   6   2     2400.88     2707.80     99.83 o 
   2   6   2     7750.81     8031.06    146.96 o 
   4   6   2     1117.49     1190.93     60.98 o 
   6   6   2      740.67      645.63     52.45 o 
   8   6   2       27.62       10.73     16.32 o 
  10   6   2      470.69      606.48     61.02 o 
  12   6   2        0.51      -15.10     18.08 o 
  14   6   2       36.34      -17.47     17.47 o 
 -15   7   2       11.56        5.29     29.89 o 
 -13   7   2        7.76        0.61     21.07 o 
 -11   7   2      240.17      267.86     47.21 o 
  -9   7   2      118.32      100.55     31.27 o 
  -7   7   2     2190.52     2137.58    114.60 o 
  -5   7   2      982.25      905.43     63.88 o 
  -3   7   2     3261.35     3226.66     92.39 o 
  -1   7   2      356.31      369.66     18.76 o 
   1   7   2      537.24      499.99     18.45 o 
   3   7   2       38.32       63.80     10.00 o 
   5   7   2      949.99      951.11     65.03 o 
   7   7   2       51.51       59.24     22.15 o 
   9   7   2      178.10      207.38     40.54 o 
  11   7   2      633.66      527.95     62.94 o 
  13   7   2       86.01      106.37     35.25 o 
  15   7   2       84.51       58.32     30.27 o 
 -14   8   2       29.76       27.28     30.50 o 
 -12   8   2       36.68       72.57     31.19 o 
 -10   8   2      370.12      432.21     57.64 o 
  -8   8   2       53.60       37.32     20.92 o 
  -6   8   2     1070.17     1061.00     74.77 o 
  -4   8   2      317.97      392.82     42.69 o 
  -2   8   2      457.98      374.79     38.64 o 
   0   8   2      949.24     1007.79     34.01 o 
   2   8   2      147.93      164.66     13.87 o 
   4   8   2      350.82      379.65     32.97 o 
   6   8   2      222.97      269.24     40.24 o 
   8   8   2      316.97      282.44     46.14 o 
  10   8   2      230.75      201.10     41.69 o 
  12   8   2       85.45       24.45     26.13 o 
  14   8   2      130.91       98.09     38.62 o 
 -13   9   2      113.57      142.39     43.76 o 
 -11   9   2      164.03      169.98     45.91 o 
  -9   9   2      179.64      117.49     35.64 o 
  -7   9   2      108.27       99.39     31.34 o 
  -5   9   2      740.98      628.92     58.58 o 
  -3   9   2      256.11      239.38     13.04 o 
  -1   9   2      763.76      762.63     30.05 o 
   1   9   2      472.82      476.94     21.18 o 
   3   9   2     1111.16     1092.16     33.36 o 
   5   9   2       61.81       67.05     24.45 o 
   7   9   2      555.99      431.73     53.58 o 
   9   9   2      741.80      556.96     65.47 o 
  11   9   2       15.47       32.57     26.97 o 
  13   9   2        5.55      -11.03     20.08 o 
 -12  10   2       40.80       81.00     38.47 o 
 -10  10   2      184.24      159.10     41.00 o 
  -8  10   2      536.60      476.17     60.17 o 
  -6  10   2      535.10      531.91     58.33 o 
  -4  10   2      887.84      954.22     69.01 o 
  -2  10   2      440.67      465.21     46.30 o 
   0  10   2      606.13      633.12     27.92 o 
   2  10   2      764.95      730.24     78.71 o 
   4  10   2      680.81      763.18     31.71 o 
   6  10   2      501.09      424.58     53.43 o 
   8  10   2       51.92       37.01     23.91 o 
  10  10   2      284.59      320.97     55.56 o 
  12  10   2        4.19      -21.92     21.92 o 
 -11  11   2        0.75      -18.93     25.67 o 
  -9  11   2        9.17        1.23     21.46 o 
  -7  11   2       85.14      128.74     35.40 o 
  -5  11   2       10.33        4.60     18.08 o 
  -3  11   2      286.47      292.71     20.25 o 
  -1  11   2      735.06      838.42     59.42 o 
   1  11   2      682.80      728.38     48.99 o 
   3  11   2      256.06      253.95     20.83 o 
   5  11   2      432.40      402.49     51.51 o 
   7  11   2       12.34       44.90     24.67 o 
   9  11   2      527.13      501.84     65.69 o 
  11  11   2       60.73       49.73     30.27 o 
 -10  12   2        1.37       42.30     30.65 o 
  -8  12   2      153.61      240.56     50.12 o 
  -6  12   2       11.56       -7.51     18.24 o 
  -4  12   2      706.70      588.68     62.17 o 
  -2  12   2       42.54       58.62     22.99 o 
   0  12   2       28.77        5.98     15.33 o 
   2  12   2       94.24       62.00     19.16 o 
   4  12   2       32.38        4.37     18.85 o 
   6  12   2       50.50       58.78     30.50 o 
   8  12   2       24.77       14.10     25.36 o 
  10  12   2      207.52      312.07     57.40 o 
  -7  13   2      175.50      178.64     44.45 o 
  -5  13   2      219.72      189.30     42.76 o 
  -3  13   2       68.11       51.26     10.69 o 
  -1  13   2       77.83       98.55     26.74 o 
   1  13   2       82.50       86.29     24.06 o 
   5  13   2       65.52       89.51     32.34 o 
   7  13   2       98.99      107.67     35.71 o 
  -6  14   2        7.66       32.18     27.89 o 
  -4  14   2       27.22       47.05     27.05 o 
  -2  14   2       90.31      121.01     18.66 o 
   0  14   2       92.72       94.18     27.05 o 
   6  14   2        1.67      -20.92     20.92 o 
  -1  15   2      135.16      215.80     40.54 o 
  -6 -14   3       20.01       -6.67     32.80 o 
  -4 -14   3        5.44        1.84     31.42 o 
   4 -14   3       25.50       36.25     32.57 o 
   6 -14   3       28.20       51.71     27.17 o 
  -7 -13   3       54.71       80.77     41.46 o 
  -5 -13   3       75.77       76.25     35.63 o 
  -3 -13   3      106.84      168.90     45.83 o 
   1 -13   3       32.77      -14.87     21.23 o 
   3 -13   3      336.01      335.40     68.94 o 
   5 -13   3       38.06       27.28     39.89 o 
   7 -13   3       93.27       68.62     26.37 o 
 -10 -12   3        6.74       15.63     33.18 o 
  -8 -12   3       81.71       77.09     42.30 o 
  -6 -12   3       60.24       38.39     33.03 o 
  -4 -12   3      470.39      570.81     66.69 o 
  -2 -12   3      121.71       73.57     32.11 o 
   0 -12   3      230.24      243.11     23.31 o 
   2 -12   3       66.17      101.38     21.97 o 
   4 -12   3       25.21       37.21     18.99 o 
   6 -12   3      129.52      100.82     27.27 o 
   8 -12   3      168.60      127.21     30.89 o 
  10 -12   3      224.13      200.92     49.20 o 
 -11 -11   3       17.19       46.51     37.78 o 
  -9 -11   3       93.85       54.41     35.56 o 
  -7 -11   3      217.30      134.58     40.31 o 
  -5 -11   3      174.56      200.41     45.60 o 
  -3 -11   3      622.95      579.39     60.41 o 
  -1 -11   3      152.94      159.43     18.58 o 
   1 -11   3      340.18      356.18     29.21 o 
   3 -11   3       21.13       40.83     18.55 o 
   5 -11   3      142.05      157.69     37.55 o 
   7 -11   3       41.77       42.38     34.33 o 
   9 -11   3      148.38       54.98     30.08 o 
  11 -11   3        9.71        3.41     21.23 o 
 -12 -10   3       47.73       49.66     37.55 o 
 -10 -10   3       73.86       98.32     39.70 o 
  -8 -10   3       63.76       60.23     30.12 o 
  -6 -10   3      480.50      391.85     56.19 o 
  -4 -10   3     1741.67     1792.23     65.58 o 
  -2 -10   3      112.58      146.97     16.31 o 
   0 -10   3      233.88      224.26     19.96 o 
   2 -10   3      442.33      427.05     26.45 o 
   4 -10   3      656.41      638.32     36.20 o 
   6 -10   3      791.70      786.94     51.87 o 
   8 -10   3      475.32      506.55     60.36 o 
  10 -10   3      105.53       93.16     43.11 o 
  12 -10   3        6.80        1.72     26.28 o 
 -13  -9   3       31.81       10.08     23.86 o 
 -11  -9   3        4.73       34.79     29.35 o 
  -9  -9   3      109.82      100.39     36.63 o 
  -7  -9   3      489.73      564.55     64.01 o 
  -5  -9   3      721.09      664.37     25.57 o 
  -3  -9   3      736.53      726.10     28.58 o 
  -1  -9   3      424.96      445.10     28.50 o 
   1  -9   3      435.45      384.90     35.83 o 
   3  -9   3      639.87      690.65     31.69 o 
   5  -9   3      164.06      181.17     17.80 o 
   7  -9   3     1554.64     1509.51    102.40 o 
   9  -9   3      115.97      117.91     25.79 o 
  11  -9   3       82.65      113.11     45.29 o 
  13  -9   3       14.52       14.26     23.23 o 
 -14  -8   3       75.61      121.28     29.61 o 
 -12  -8   3       44.54       41.23     33.41 o 
 -10  -8   3       13.97      -20.38     20.38 o 
  -8  -8   3      939.39      991.82     78.82 o 
  -6  -8   3      298.48      283.39     14.10 o 
  -4  -8   3      323.77      315.21     17.12 o 
  -2  -8   3       37.47       35.29      9.04 o 
   0  -8   3     1596.78     1518.66     46.56 o 
   2  -8   3      538.32      558.47     26.12 o 
   4  -8   3      432.15      412.82     23.96 o 
   6  -8   3     1752.57     1843.29     55.72 o 
   8  -8   3      413.55      384.34     38.78 o 
  10  -8   3      536.91      561.02     48.07 o 
  12  -8   3      120.87      119.79     28.23 o 
  14  -8   3       88.87      107.21     28.78 o 
 -15  -7   3        6.99       14.37     32.99 o 
 -13  -7   3       64.55       93.40     27.39 o 
 -11  -7   3       16.53      -12.87     21.92 o 
  -9  -7   3     1154.85     1075.86     83.13 o 
  -7  -7   3      866.31      912.24     70.85 o 
  -5  -7   3      501.37      493.64     18.55 o 
  -3  -7   3      272.83      289.46     15.91 o 
  -1  -7   3      379.24      383.48     19.44 o 
   1  -7   3      447.33      424.64     21.38 o 
   3  -7   3      677.68      661.61     27.62 o 
   5  -7   3       21.22       45.24     23.76 o 
   7  -7   3        6.36       -3.21      7.97 o 
   9  -7   3      375.06      394.30     38.65 o 
  11  -7   3       44.88       51.59     22.38 o 
  13  -7   3      160.45      139.44     38.05 o 
  15  -7   3        1.62       -5.24     28.62 o 
 -14  -6   3      152.79      119.50     26.20 o 
 -12  -6   3       54.83       85.90     33.26 o 
 -10  -6   3      111.85       61.77     29.27 o 
  -8  -6   3     1025.83     1269.34     83.28 o 
  -6  -6   3      223.57      227.47     11.14 o 
  -4  -6   3     3047.47     3071.17     70.55 o 
  -2  -6   3      551.63      587.01     21.90 o 
   0  -6   3     1048.90     1124.87     35.06 o 
   2  -6   3     1319.43     1517.73     44.52 o 
   4  -6   3     3188.36     3207.69     79.81 o 
   6  -6   3      404.90      352.19     21.04 o 
   8  -6   3       64.19       67.34     11.35 o 
  10  -6   3      524.47      626.86     46.00 o 
  12  -6   3      199.97      170.80     28.70 o 
  14  -6   3        7.44        7.60     16.35 o 
 -15  -5   3      155.57      140.66     28.59 o 
 -13  -5   3      157.88      170.46     81.35 o 
 -11  -5   3      670.14      669.03     65.16 o 
  -9  -5   3      646.55      741.11     32.47 o 
  -7  -5   3      187.19      182.47      9.98 o 
  -5  -5   3      373.86      373.44     11.87 o 
  -3  -5   3      327.07      373.39     16.71 o 
  -1  -5   3     1332.59     1373.55     37.89 o 
   1  -5   3      633.35      634.13     23.90 o 
   3  -5   3      345.51      363.46     18.44 o 
   5  -5   3      332.72      296.23     29.86 o 
   7  -5   3       90.85       94.14     11.64 o 
   9  -5   3      460.36      456.92     24.57 o 
  11  -5   3      158.69      219.20     65.29 o 
  13  -5   3       82.15       80.10     21.82 o 
  15  -5   3       15.36      -16.12     16.98 o 
 -16  -4   3       90.20       65.43     22.72 o 
 -14  -4   3       24.63       14.48     17.22 o 
 -12  -4   3        4.58       10.34     19.92 o 
 -10  -4   3        8.26        5.56      8.48 o 
  -8  -4   3      436.55      456.00     23.82 o 
  -6  -4   3       43.89       62.03      7.26 o 
  -4  -4   3      984.21      994.27     22.76 o 
  -2  -4   3     3826.74     3327.78     73.55 o 
   0  -4   3     2078.97     1756.82     31.10 o 
   2  -4   3     2354.65     2377.74     57.41 o 
   4  -4   3      325.55      272.79     12.85 o 
   6  -4   3      531.90      563.01     29.29 o 
   8  -4   3       63.27       65.18     16.47 o 
  10  -4   3      213.83      197.23     18.06 o 
  12  -4   3       77.77       50.54     16.85 o 
  14  -4   3       63.34       73.66     21.91 o 
  16  -4   3       35.75       65.52     31.27 o 
 -15  -3   3       61.75       82.91     20.80 o 
 -13  -3   3       21.33       33.16     15.72 o 
 -11  -3   3      102.94       74.55     14.82 o 
  -9  -3   3      100.31       84.63     13.45 o 
  -7  -3   3      840.20      897.92     27.83 o 
  -5  -3   3       73.35      112.25      7.73 o 
  -3  -3   3     3319.96     3084.60     48.42 o 
  -1  -3   3     3582.75     3228.22     56.09 o 
   1  -3   3    14676.70    14015.19    197.19 o 
   3  -3   3     6377.26     6478.91    100.40 o 
   5  -3   3      517.20      499.72     17.26 o 
   7  -3   3     3296.71     3308.88     80.49 o 
   9  -3   3      711.21      794.98     41.14 o 
  11  -3   3       35.23       30.02     15.56 o 
  13  -3   3       52.26       70.41     18.98 o 
  15  -3   3       37.88       74.35     21.78 o 
 -16  -2   3       12.20       13.68     15.40 o 
 -14  -2   3       45.62       48.95     38.93 o 
 -12  -2   3      106.92       96.61     14.26 o 
 -10  -2   3      462.90      512.38     29.87 o 
  -8  -2   3     3469.51     3408.64    107.12 o 
  -6  -2   3     3151.49     3419.24     60.74 o 
  -4  -2   3     2294.41     2233.08     36.75 o 
  -2  -2   3     4796.06     4385.28     65.78 o 
   0  -2   3     8234.39     7913.76    124.38 o 
   2  -2   3     3755.52     4074.54     62.28 o 
   4  -2   3     3944.44     3865.05     60.29 o 
   6  -2   3     2458.99     2373.38    136.51 o 
   8  -2   3      622.08      606.04     41.75 o 
  10  -2   3     1149.49     1156.13     52.46 o 
  12  -2   3       88.62       28.59     15.09 o 
  14  -2   3       69.51       78.82     28.28 o 
  16  -2   3      108.15      112.67     24.73 o 
 -17  -1   3        2.92      -14.19     21.03 o 
 -15  -1   3       31.17       36.07     15.25 o 
 -13  -1   3      295.07      297.90     33.13 o 
 -11  -1   3      279.51      317.50     16.53 o 
  -9  -1   3      168.69      190.45     13.56 o 
  -7  -1   3     9748.05    10089.54    178.92 o 
  -5  -1   3     5767.36     5718.04     85.85 o 
  -3  -1   3    21761.84    22274.18    362.55 o 
  -1  -1   3     4361.89     4666.36     69.03 o 
   1  -1   3      993.06      893.64     21.51 o 
   3  -1   3    12455.00    12045.78    324.85 o 
   5  -1   3      488.43      443.21     19.73 o 
   7  -1   3       20.48        6.44      6.68 o 
   9  -1   3     1567.17     1555.02     84.63 o 
  11  -1   3      197.75      226.54     24.36 o 
  13  -1   3      335.02      354.74     32.15 o 
  15  -1   3       18.53       41.77     15.51 o 
 -16   0   3       24.24       22.79     14.85 o 
 -14   0   3      139.81      179.00     18.34 o 
 -12   0   3      256.20      266.67     20.10 o 
 -10   0   3       64.92       38.68      8.48 o 
  -8   0   3     4886.75     4693.04     90.98 o 
  -6   0   3      178.47      175.66     14.80 o 
  -4   0   3    21122.70    22338.28    311.21 o 
  -2   0   3     9627.47     9030.42    128.65 o 
   0   0   3      711.11      821.87     15.92 o 
   2   0   3    11467.32    10742.52    166.69 o 
   4   0   3        5.51        7.24      3.79 o 
   6   0   3      492.75      456.00     19.11 o 
   8   0   3      522.03      612.44     43.94 o 
  10   0   3       15.75        9.55      7.57 o 
  12   0   3       22.62       16.37     14.14 o 
  14   0   3       60.96       58.47     16.63 o 
  16   0   3      144.40      168.52     24.27 o 
 -17   1   3        2.91       -3.14     17.47 o 
 -15   1   3       31.11       36.91     13.49 o 
 -13   1   3      295.44      322.80     20.38 o 
 -11   1   3      279.23      280.09     13.89 o 
  -9   1   3      168.56      185.86     16.23 o 
  -7   1   3     9747.21     9863.74    176.43 o 
  -5   1   3     5770.51     5747.29     93.40 o 
  -3   1   3    21748.24    22397.58    310.19 o 
  -1   1   3     4363.29     4687.40     68.99 o 
   1   1   3      994.89      931.92     19.29 o 
   3   1   3    12456.54    12216.48    231.33 o 
   5   1   3      486.97      422.50     16.56 o 
   7   1   3       20.64       13.99      5.35 o 
   9   1   3     1565.70     1647.09     41.23 o 
  11   1   3      197.63      217.01     14.83 o 
  13   1   3      335.38      336.42     22.15 o 
  15   1   3       18.63       -1.74     11.84 o 
 -14   2   3       45.50       44.20     10.33 o 
 -12   2   3      106.59       89.88     13.89 o 
 -10   2   3      462.83      495.61     38.06 o 
  -8   2   3     3467.82     3367.91     76.70 o 
  -6   2   3     3151.86     3401.73     93.98 o 
  -4   2   3     2293.89     2163.48     59.09 o 
  -2   2   3     4794.89     4399.16     65.69 o 
   0   2   3     8232.25     7882.78    113.59 o 
   2   2   3     3749.71     4126.60     67.99 o 
   4   2   3     3947.06     3842.14     73.46 o 
   6   2   3     2460.17     2473.61     62.04 o 
   8   2   3      623.32      675.04     20.85 o 
  10   2   3     1150.51     1204.57     46.57 o 
  12   2   3       88.65       72.73     11.32 o 
  14   2   3       69.49      101.66     13.80 o 
  16   2   3      108.09      134.53     18.23 o 
 -15   3   3       61.66       75.87     30.96 o 
 -13   3   3       21.26       15.02     22.76 o 
 -11   3   3      102.86       95.38      7.85 o 
  -9   3   3      100.36      103.28     16.47 o 
  -7   3   3      841.82      947.99     46.48 o 
  -5   3   3       73.45      102.70      8.89 o 
  -3   3   3     3320.23     3006.30     69.06 o 
  -1   3   3     3584.97     3165.13     49.86 o 
   1   3   3    14667.16    13961.13    215.97 o 
   3   3   3     6379.84     6473.62    104.41 o 
   5   3   3      517.07      522.82     15.51 o 
   7   3   3     3297.17     3282.44     63.97 o 
   9   3   3      712.34      744.19     21.52 o 
  11   3   3       35.29       23.47     12.30 o 
  13   3   3       52.16       52.91      9.24 o 
  15   3   3       37.69       36.07     13.41 o 
 -16   4   3       90.21       90.58     34.56 o 
 -14   4   3       24.72        4.14     20.92 o 
 -12   4   3        4.61       16.63     19.77 o 
 -10   4   3        8.19        0.77     16.09 o 
  -8   4   3      436.57      442.54     44.84 o 
  -6   4   3       43.59       91.65     21.23 o 
  -4   4   3      983.19      880.58     55.85 o 
  -2   4   3     3831.02     3292.33     74.95 o 
   0   4   3     2078.67     1704.95     60.81 o 
   2   4   3     2351.97     2389.80     73.56 o 
   4   4   3      325.36      277.62     12.75 o 
   6   4   3      530.51      538.10     18.03 o 
   8   4   3       63.27       64.88      5.73 o 
  10   4   3      214.23      217.72     11.33 o 
  12   4   3       77.97      100.42     21.96 o 
  14   4   3       63.20       53.80     28.20 o 
  16   4   3       35.72       58.47     36.25 o 
 -15   5   3      155.90      172.58     43.45 o 
 -13   5   3      157.76      190.36     40.62 o 
 -11   5   3      670.17      558.33     59.11 o 
  -9   5   3      645.98      607.19     58.19 o 
  -7   5   3      187.74      124.85     27.21 o 
  -5   5   3      373.48      355.84     37.56 o 
  -3   5   3      328.62      352.59     15.60 o 
  -1   5   3     1331.73     1406.13     41.97 o 
   1   5   3      631.07      669.36     23.17 o 
   3   5   3      348.72      392.38     12.73 o 
   5   5   3      333.35      301.60     12.40 o 
   7   5   3       91.18       70.50     22.15 o 
   9   5   3      461.52      456.56     50.36 o 
  11   5   3      159.29      147.22     34.49 o 
  13   5   3       81.91       54.72     26.36 o 
  15   5   3       15.41      -22.22     22.22 o 
 -14   6   3      153.07      192.12     44.14 o 
 -12   6   3       54.71       28.28     27.05 o 
 -10   6   3      111.29      151.58     34.18 o 
  -8   6   3     1026.79     1046.18     74.92 o 
  -6   6   3      222.34      265.57     37.25 o 
  -4   6   3     3047.37     3098.78    136.64 o 
  -2   6   3      552.70      569.12     22.12 o 
   0   6   3     1048.70     1160.58     40.05 o 
   2   6   3     1320.53     1586.97     43.30 o 
   4   6   3     3187.66     3298.57     94.79 o 
   6   6   3      405.47      313.67     39.48 o 
   8   6   3       64.43       55.79     23.14 o 
  10   6   3      524.04      529.54     59.64 o 
  12   6   3      199.87      227.23     44.60 o 
  14   6   3        7.41       14.94     22.61 o 
 -15   7   3        6.96       34.18     31.19 o 
 -13   7   3       64.47       50.19     29.73 o 
 -11   7   3       16.61       31.11     24.98 o 
  -9   7   3     1155.43     1184.07     84.13 o 
  -7   7   3      865.06      913.47     68.24 o 
  -5   7   3      500.70      462.57     46.69 o 
  -3   7   3      272.78      302.90     13.19 o 
  -1   7   3      380.59      388.05     22.14 o 
   1   7   3      447.63      428.23     20.08 o 
   3   7   3      676.72      697.49     39.49 o 
   5   7   3       21.21       38.32     18.39 o 
   7   7   3        6.26        1.46     13.79 o 
   9   7   3      375.58      392.29     52.20 o 
  11   7   3       45.04       50.96     28.28 o 
  13   7   3      160.50      141.62     40.16 o 
  15   7   3        1.61      -16.71     23.07 o 
 -14   8   3       75.41       85.67     37.01 o 
 -12   8   3       44.26       38.01     29.66 o 
 -10   8   3       13.89       -5.82     20.38 o 
  -8   8   3      938.06      825.89     69.78 o 
  -6   8   3      298.89      347.13     45.91 o 
  -4   8   3      322.80      355.19     41.85 o 
  -2   8   3       37.49       10.49     11.00 o 
   0   8   3     1596.62     1578.84     45.95 o 
   2   8   3      537.31      536.45     23.07 o 
   4   8   3      430.90      472.77     22.72 o 
   6   8   3     1754.34     1833.77    103.27 o 
   8   8   3      413.37      315.57     47.75 o 
  10   8   3      536.61      710.89     71.52 o 
  12   8   3      120.54      124.99     38.16 o 
  14   8   3       88.95       61.08     32.03 o 
 -13   9   3       31.93       43.45     30.50 o 
 -11   9   3        4.76       10.65     27.05 o 
  -9   9   3      110.40       90.81     31.50 o 
  -7   9   3      489.60      452.72     56.80 o 
  -5   9   3      721.05      672.76     61.10 o 
  -3   9   3      734.85      738.96     24.47 o 
  -1   9   3      424.92      419.29     30.32 o 
   1   9   3      435.53      455.93     22.68 o 
   3   9   3      640.30      695.83     33.09 o 
   5   9   3      163.50      162.24     33.41 o 
   7   9   3     1556.46     1473.46     95.19 o 
   9   9   3      115.96       79.70     30.50 o 
  11   9   3       82.88       77.55     31.19 o 
  13   9   3       14.40        5.52     26.82 o 
 -12  10   3       47.65       22.07     25.90 o 
 -10  10   3       73.61       85.29     34.71 o 
  -8  10   3       63.88       35.71     25.52 o 
  -6  10   3      478.76      353.21     50.90 o 
  -4  10   3     1740.55     1761.76    102.34 o 
  -2  10   3      113.15      112.25     32.72 o 
   0  10   3      234.22      236.23     18.92 o 
   2  10   3      442.79      475.08     37.64 o 
   4  10   3      655.66      706.45     37.22 o 
   6  10   3      791.01      806.08     70.61 o 
   8  10   3      475.99      437.06     58.41 o 
  10  10   3      105.20      133.65     38.39 o 
  12  10   3        6.82       16.48     27.36 o 
 -11  11   3       17.29        6.44     26.97 o 
  -9  11   3       94.02       95.41     35.40 o 
  -7  11   3      217.33      141.09     35.48 o 
  -5  11   3      174.22      210.75     40.00 o 
  -3  11   3      624.01      596.88     53.28 o 
  -1  11   3      153.55      132.58     30.04 o 
   1  11   3      339.80      425.77     39.47 o 
   3  11   3       20.86       10.57     12.26 o 
   5  11   3      141.65      197.11     40.39 o 
   7  11   3       42.01       32.87     24.83 o 
   9  11   3      148.46      105.68     34.10 o 
  11  11   3        9.73       26.28     24.37 o 
 -10  12   3        6.77        4.44     27.89 o 
  -8  12   3       81.41       80.69     30.81 o 
  -6  12   3       60.31       95.10     32.80 o 
  -4  12   3      469.96      523.90     58.41 o 
  -2  12   3      121.51      129.72     17.70 o 
   0  12   3      229.27      222.79     34.56 o 
   2  12   3       66.42       51.34     18.24 o 
   6  12   3      129.36      135.11     38.32 o 
   8  12   3      168.63      188.29     45.98 o 
  10  12   3      224.05      236.81     54.18 o 
  -7  13   3       54.78       94.03     37.55 o 
  -5  13   3       75.59      112.19     35.86 o 
  -3  13   3      107.05      128.21     14.61 o 
  -1  13   3       20.52       28.28     20.61 o 
   1  13   3       32.74        8.05     15.63 o 
   3  13   3      335.71      415.79     34.41 o 
  -6  14   3       19.99       56.63     31.49 o 
  -4  14   3        5.39       13.03     22.61 o 
  -2  14   3        6.77        8.13     16.78 o 
   0  14   3       95.00      111.81     29.35 o 
   2  14   3       44.15       72.72     24.37 o 
  -1  15   3       85.71      114.47     20.30 o 
   1  15   3       28.84      -10.12     20.00 o 
  -4 -14   4       45.42       51.50     34.56 o 
   4 -14   4       11.80       -9.35     28.66 o 
  -7 -13   4      223.31      223.55     55.18 o 
  -5 -13   4       34.15       43.60     35.02 o 
  -3 -13   4       13.75       20.38     29.73 o 
   1 -13   4       17.95       13.26     26.13 o 
   3 -13   4      105.59      187.87     36.71 o 
   5 -13   4       32.42       37.72     25.29 o 
   7 -13   4       15.07        0.93     21.62 o 
 -10 -12   4        9.00       -8.51     34.48 o 
  -8 -12   4       83.65       16.25     34.48 o 
  -6 -12   4       99.41       99.39     37.32 o 
  -4 -12   4      144.63      239.33     48.82 o 
  -2 -12   4        2.52       13.56     24.21 o 
   0 -12   4       41.73       45.22     18.61 o 
   2 -12   4      171.12      158.35     26.10 o 
   4 -12   4       65.06       35.16     20.83 o 
   6 -12   4       21.53       -1.79     18.36 o 
   8 -12   4       65.43       46.59     25.44 o 
  10 -12   4       39.85       44.73     25.17 o 
 -11 -11   4       18.22       26.67     33.72 o 
  -9 -11   4       16.44       11.80     31.04 o 
  -7 -11   4      277.86      288.55     54.57 o 
  -5 -11   4      316.72      293.01     50.89 o 
  -3 -11   4      361.40      413.20     54.42 o 
  -1 -11   4      870.88      819.53     36.12 o 
   1 -11   4      128.24       96.73     20.33 o 
   3 -11   4       67.12       55.92     42.45 o 
   5 -11   4      185.50      237.14     33.78 o 
   7 -11   4      150.21      161.55     50.04 o 
   9 -11   4        5.75       26.44     21.89 o 
  11 -11   4       20.93       12.51     23.56 o 
 -12 -10   4       73.28       20.31     35.71 o 
 -10 -10   4      132.67       43.38     33.26 o 
  -8 -10   4       22.97       25.59     29.89 o 
  -6 -10   4       20.98        6.97     23.14 o 
  -4 -10   4      666.14      602.18     64.32 o 
  -2 -10   4     1784.14     1748.05     61.90 o 
   0 -10   4      544.73      559.17     32.69 o 
   2 -10   4      178.53      253.41     25.32 o 
   4 -10   4      141.30      196.11     24.96 o 
   6 -10   4      370.65      332.32     36.97 o 
   8 -10   4      308.48      233.30     51.66 o 
  10 -10   4       27.97       17.07     27.63 o 
  12 -10   4       38.03       50.57     27.28 o 
 -13  -9   4       14.73        3.07     29.89 o 
 -11  -9   4        2.16      -10.19     23.98 o 
  -9  -9   4      107.94      222.39     47.97 o 
  -7  -9   4      291.45      284.73     49.28 o 
  -5  -9   4      510.65      478.57     47.07 o 
  -3  -9   4      586.59      524.25     25.27 o 
  -1  -9   4       67.81       86.57     13.54 o 
   1  -9   4      146.05      137.45     16.52 o 
   3  -9   4     1779.40     1826.57     56.89 o 
   5  -9   4      886.45      930.88     57.37 o 
   7  -9   4      212.73      201.73     38.70 o 
   9  -9   4        5.19        2.57     15.48 o 
  11  -9   4       24.37        7.69     19.98 o 
  13  -9   4       55.29       30.17     22.90 o 
 -14  -8   4        4.66        4.09     22.81 o 
 -12  -8   4       30.72       53.49     33.26 o 
 -10  -8   4      158.07      143.08     40.69 o 
  -8  -8   4       44.15       81.15     33.79 o 
  -6  -8   4      250.78      269.71     14.83 o 
  -4  -8   4     1462.59     1389.62     51.73 o 
  -2  -8   4      617.05      580.05     25.28 o 
   0  -8   4      341.44      343.84     21.02 o 
   2  -8   4      338.72      354.22     22.21 o 
   4  -8   4      803.20      724.27     31.99 o 
   6  -8   4     1437.03     1512.55     49.87 o 
   8  -8   4      935.32      874.65     63.14 o 
  10  -8   4       32.84       27.56     19.70 o 
  12  -8   4      308.74      301.65     40.12 o 
  14  -8   4       68.04       22.92     23.70 o 
 -13  -7   4      187.78      205.69     48.05 o 
 -11  -7   4       13.59       12.03     26.82 o 
  -9  -7   4      210.16      230.38     44.91 o 
  -7  -7   4      128.89      143.11      9.80 o 
  -5  -7   4      304.82      338.82     16.24 o 
  -3  -7   4      381.38      375.72     18.68 o 
  -1  -7   4      810.58      765.48     28.94 o 
   1  -7   4      465.33      501.81     24.24 o 
   3  -7   4      528.88      579.49     33.66 o 
   5  -7   4      469.35      477.11     35.68 o 
   7  -7   4      415.68      411.62     24.17 o 
   9  -7   4      846.12      871.47     53.56 o 
  11  -7   4      181.48      160.04     29.21 o 
  13  -7   4      113.95      150.49     30.09 o 
 -14  -6   4      108.36       78.99     24.03 o 
 -12  -6   4      661.01      603.23     69.84 o 
 -10  -6   4     1010.23     1058.87     84.19 o 
  -8  -6   4      106.92      123.40     12.88 o 
  -6  -6   4       96.22       97.34      8.78 o 
  -4  -6   4      141.37      150.02     11.33 o 
  -2  -6   4      434.91      492.61     20.99 o 
   0  -6   4     5553.13     5979.38    132.66 o 
   2  -6   4      395.58      436.19     21.67 o 
   4  -6   4      977.50     1073.97     36.08 o 
   6  -6   4      331.95      316.69     20.25 o 
   8  -6   4      384.32      371.70     22.93 o 
  10  -6   4       32.45        1.57     14.64 o 
  12  -6   4       45.83       34.89     20.15 o 
  14  -6   4        3.16       -9.73     19.96 o 
 -15  -5   4       15.15       -1.72     16.99 o 
 -13  -5   4      208.16      228.38     44.60 o 
 -11  -5   4      103.99       68.97     31.19 o 
  -9  -5   4      370.13      392.53     25.45 o 
  -7  -5   4     1326.50     1327.32     36.02 o 
  -5  -5   4      227.95      245.87     12.72 o 
  -3  -5   4     2594.37     2651.56     61.75 o 
  -1  -5   4      211.99      192.16     13.33 o 
   1  -5   4     2174.59     2240.42     57.86 o 
   3  -5   4      346.12      349.76     19.08 o 
   5  -5   4      225.10      204.51     15.86 o 
   7  -5   4     1620.48     1714.93     51.46 o 
   9  -5   4      129.97      145.98     16.25 o 
  11  -5   4      543.40      556.30     43.78 o 
  13  -5   4       26.29       33.28     22.03 o 
  15  -5   4       23.59       47.17     21.73 o 
 -16  -4   4        2.73        6.55     29.08 o 
 -14  -4   4        3.28       -0.92     16.59 o 
 -12  -4   4      159.01      143.69     34.26 o 
 -10  -4   4      224.76      263.32     37.40 o 
  -8  -4   4      100.34      104.98     10.26 o 
  -6  -4   4      343.17      382.64     17.31 o 
  -4  -4   4     6745.13     6668.65    138.29 o 
  -2  -4   4      499.33      433.35     26.29 o 
   0  -4   4     8946.77     9297.71    192.83 o 
   2  -4   4      472.45      464.45     25.95 o 
   4  -4   4     1224.21     1163.79     36.47 o 
   6  -4   4     3147.21     3256.05     87.40 o 
   8  -4   4      372.05      368.32     24.63 o 
  10  -4   4       88.98      102.20     14.60 o 
  12  -4   4       50.33       47.55     20.92 o 
  14  -4   4       21.03       21.26     17.70 o 
  16  -4   4      165.89      233.54     35.49 o 
 -15  -3   4       24.52       44.27     27.36 o 
 -13  -3   4      123.17      108.28     30.35 o 
 -11  -3   4       47.46       31.77     12.86 o 
  -9  -3   4      564.69      612.49     57.65 o 
  -7  -3   4      809.07      853.64     27.79 o 
  -5  -3   4      239.49      297.61     14.25 o 
  -3  -3   4     1258.86     1346.32     28.35 o 
  -1  -3   4     4215.44     3300.78     52.77 o 
   1  -3   4     1639.66     1372.67     40.69 o 
   3  -3   4     5257.13     5590.75    104.92 o 
   5  -3   4     3975.77     4323.22     98.40 o 
   7  -3   4      433.22      443.28     23.12 o 
   9  -3   4      104.83      112.46     14.36 o 
  11  -3   4       73.36       35.44     14.75 o 
  13  -3   4      103.03      143.66     25.19 o 
  15  -3   4       33.67       38.09     19.31 o 
 -16  -2   4        4.04      -13.87     13.87 o 
 -14  -2   4       21.38       28.56     14.89 o 
 -12  -2   4      119.14      125.53     19.32 o 
 -10  -2   4       27.86       21.38     10.98 o 
  -8  -2   4      655.32      571.62     21.04 o 
  -6  -2   4     2670.82     2587.00     52.79 o 
  -4  -2   4     9339.12     8930.09    128.89 o 
  -2  -2   4     8443.52     7772.85    113.46 o 
   0  -2   4      191.84      163.08      7.45 o 
   2  -2   4      810.13      779.55     21.41 o 
   4  -2   4      150.41      177.73     15.32 o 
   6  -2   4     1164.78     1265.92     39.16 o 
   8  -2   4       58.38       62.96     14.01 o 
  10  -2   4      179.26      152.47     22.19 o 
  12  -2   4      237.82      242.05     28.40 o 
  14  -2   4      123.37      118.71     31.23 o 
  16  -2   4      183.33      228.82     31.19 o 
 -15  -1   4        7.67       24.37     14.70 o 
 -13  -1   4      141.15      112.17     16.07 o 
 -11  -1   4      868.13      868.58     75.38 o 
  -9  -1   4      916.74      904.32     28.61 o 
  -7  -1   4     6832.65     7170.10    118.84 o 
  -5  -1   4      661.70      679.52     18.57 o 
  -3  -1   4      943.92     1009.08     20.67 o 
  -1  -1   4     6687.85     7231.57    105.23 o 
   1  -1   4     1363.74     1140.66     22.12 o 
   3  -1   4      411.81      485.19     14.44 o 
   5  -1   4       49.21       41.86      7.05 o 
   7  -1   4     2028.10     2151.33     66.40 o 
   9  -1   4     1350.84     1368.00     84.39 o 
  11  -1   4      243.40      202.24     46.10 o 
  13  -1   4       57.52       57.87     22.26 o 
  15  -1   4       25.19       34.82     15.82 o 
 -16   0   4        6.53       28.17     15.53 o 
 -14   0   4        0.15        9.13     12.20 o 
 -12   0   4      901.34      860.17     34.28 o 
 -10   0   4       71.16       68.48      9.71 o 
  -8   0   4     7736.75     8015.02    195.78 o 
  -6   0   4     1285.68     1229.46     27.68 o 
  -4   0   4     7765.34     8215.59    119.84 o 
  -2   0   4    13967.78    13759.62    194.47 o 
   0   0   4     3695.78     3300.41     51.69 o 
   2   0   4     1789.34     1431.95     26.50 o 
   4   0   4     2066.48     1746.36     54.83 o 
   6   0   4     2087.89     2139.26     55.02 o 
   8   0   4        2.18       -6.03      6.03 o 
  10   0   4      187.08      203.74     21.80 o 
  12   0   4        0.34       -3.35     12.49 o 
  14   0   4      131.74      129.17     20.95 o 
  16   0   4       27.77       35.11     15.94 o 
 -15   1   4        7.72       -2.85     10.51 o 
 -13   1   4      141.31      127.28     15.14 o 
 -11   1   4      869.34      862.86     24.32 o 
  -9   1   4      915.98      869.31     26.00 o 
  -7   1   4     6832.93     7172.69    130.80 o 
  -5   1   4      661.14      701.24     18.23 o 
  -3   1   4      944.23     1018.29     23.29 o 
  -1   1   4     6682.58     7204.19    105.22 o 
   1   1   4     1366.93     1131.95     22.07 o 
   3   1   4      411.63      484.01     16.16 o 
   5   1   4       49.38       36.45      7.00 o 
   7   1   4     2030.82     2122.82     77.66 o 
   9   1   4     1350.17     1403.45     69.01 o 
  11   1   4      243.27      250.36     18.05 o 
  13   1   4       57.91       75.01     15.32 o 
  15   1   4       25.10       22.73     14.19 o 
 -14   2   4       21.53       -2.99      8.34 o 
 -12   2   4      119.25      121.63     12.68 o 
 -10   2   4       27.74       21.95      5.28 o 
  -8   2   4      655.36      543.36     21.04 o 
  -6   2   4     2669.26     2607.87     68.45 o 
  -4   2   4     9337.88     8750.30    140.06 o 
  -2   2   4     8441.95     7790.64    113.37 o 
   0   2   4      191.57      139.83      7.05 o 
   2   2   4      811.85      784.79     19.14 o 
   4   2   4      150.54      165.33     13.11 o 
   6   2   4     1167.10     1298.68     35.63 o 
   8   2   4       58.24       53.97      8.71 o 
  10   2   4      179.84      181.54     14.26 o 
  12   2   4      237.46      251.54     20.65 o 
  14   2   4      123.06       99.41     16.17 o 
  16   2   4      183.40      205.96     27.59 o 
 -15   3   4       24.44      -15.33     18.47 o 
 -13   3   4      123.16      184.00     39.70 o 
 -11   3   4       47.38       50.00      6.55 o 
  -9   3   4      564.26      623.57     14.88 o 
  -7   3   4      808.82      861.98     20.88 o 
  -5   3   4      238.99      293.21     20.01 o 
  -3   3   4     1258.08     1413.38     25.98 o 
  -1   3   4     4216.38     3284.92     52.51 o 
   1   3   4     1638.83     1453.04     30.35 o 
   3   3   4     5257.54     5669.77    118.58 o 
   5   3   4     3976.08     4198.23    112.26 o 
   7   3   4      432.81      473.36     26.97 o 
   9   3   4      105.14      138.52     10.49 o 
  11   3   4       73.37       52.93      9.71 o 
  13   3   4      102.43       94.58     16.55 o 
  15   3   4       33.64       32.80     11.03 o 
 -16   4   4        2.74       68.89     31.42 o 
 -14   4   4        3.26      -11.57     21.92 o 
 -12   4   4      159.00       85.07     30.35 o 
 -10   4   4      224.79      201.87     38.01 o 
  -8   4   4      100.20      124.46     28.20 o 
  -6   4   4      344.34      297.96     36.26 o 
  -4   4   4     6746.90     6478.57    166.64 o 
  -2   4   4      501.78      449.85     12.80 o 
   0   4   4     8936.33     9351.36    135.98 o 
   2   4   4      472.28      493.95     20.07 o 
   4   4   4     1225.22     1177.76     49.22 o 
   6   4   4     3149.53     3368.90     76.98 o 
   8   4   4      371.96      387.26     17.03 o 
  10   4   4       89.12       74.31      7.58 o 
  12   4   4       50.29       60.17      8.63 o 
 -15   5   4       15.09        3.30     22.84 o 
 -13   5   4      207.81      307.55     50.27 o 
 -11   5   4      103.82       88.13     31.04 o 
  -9   5   4      369.22      416.97     49.36 o 
  -7   5   4     1324.74     1259.17     78.86 o 
  -5   5   4      228.43      213.92     32.04 o 
  -3   5   4     2596.32     2449.45     74.22 o 
  -1   5   4      213.05      198.83     10.45 o 
   1   5   4     2174.51     2289.94     49.11 o 
   3   5   4      346.56      405.23     19.56 o 
   5   5   4      224.99      211.10     13.40 o 
   7   5   4     1621.89     1721.78     39.61 o 
   9   5   4      129.64      162.78      9.59 o 
  11   5   4      543.54      461.16     56.42 o 
  13   5   4       26.27       44.68     26.21 o 
 -14   6   4      108.37       80.54     35.40 o 
 -12   6   4      660.33      768.43     74.44 o 
 -10   6   4     1009.98     1194.21     84.88 o 
  -8   6   4      107.35       97.02     28.51 o 
  -6   6   4       95.79      119.70     28.05 o 
  -4   6   4      141.47      141.50      7.82 o 
  -2   6   4      433.94      472.63     22.69 o 
   0   6   4     5551.72     6139.47    175.03 o 
   2   6   4      394.90      443.99     26.93 o 
   4   6   4      977.00      981.78     74.34 o 
   6   6   4      332.44      303.09     17.78 o 
   8   6   4      384.41      358.72     46.14 o 
  10   6   4       32.11       -7.28     18.16 o 
  12   6   4       45.93      -17.70     22.45 o 
 -13   7   4      188.11      278.50     53.26 o 
 -11   7   4       13.48       14.94     22.84 o 
  -9   7   4      210.37      193.29     39.55 o 
  -7   7   4      129.19      158.48     33.95 o 
  -5   7   4      305.08      303.07     40.24 o 
  -3   7   4      381.16      339.91     15.51 o 
  -1   7   4      810.18      812.94     37.92 o 
   1   7   4      464.78      520.03     23.07 o 
   3   7   4      527.80      622.62     27.46 o 
   5   7   4      469.81      444.77     27.44 o 
   7   7   4      417.14      397.98     48.83 o 
   9   7   4      847.37     1002.71     75.60 o 
  11   7   4      181.50      174.66     41.15 o 
  13   7   4      114.14       71.35     32.03 o 
 -14   8   4        4.71       51.26     33.72 o 
 -12   8   4       30.72       11.57     24.67 o 
 -10   8   4      158.10      142.16     37.86 o 
  -8   8   4       43.97       73.57     28.51 o 
  -6   8   4      250.59      200.57     37.40 o 
  -4   8   4     1462.64     1453.37     84.16 o 
  -2   8   4      617.25      592.45     44.86 o 
   0   8   4      341.29      357.26     48.09 o 
   2   8   4      339.61      365.76     44.84 o 
   4   8   4      801.80      756.41     41.71 o 
   6   8   4     1437.31     1434.12     90.51 o 
   8   8   4      932.51      784.16     71.46 o 
  10   8   4       32.98       41.53     27.28 o 
  12   8   4      308.06      187.31     46.37 o 
 -13   9   4       14.73       39.54     35.33 o 
 -11   9   4        2.13      -18.31     22.22 o 
  -9   9   4      107.98      124.15     38.93 o 
  -7   9   4      290.70      229.85     43.15 o 
  -5   9   4      510.75      503.78     54.04 o 
  -3   9   4      587.25      569.32     21.58 o 
  -1   9   4       67.84       76.71     11.62 o 
   1   9   4      145.07      159.66     15.69 o 
   3   9   4     1782.50     1848.38     59.94 o 
   5   9   4      885.53      980.23     63.95 o 
   7   9   4      213.37      184.62     38.40 o 
   9   9   4        5.17       -3.45     19.62 o 
  11   9   4       24.33       24.90     26.82 o 
 -12  10   4       73.31       72.26     36.32 o 
 -10  10   4      132.48      115.41     36.02 o 
  -8  10   4       23.26       26.59     27.59 o 
  -6  10   4       21.10        8.20     22.45 o 
  -4  10   4      666.73      822.97     66.08 o 
  -2  10   4     1784.10     1705.65     61.83 o 
   0  10   4      545.27      517.75     46.76 o 
   2  10   4      178.35      213.44     28.74 o 
   4  10   4      141.79      171.36     21.00 o 
   8  10   4      309.05      394.25     56.49 o 
  10  10   4       28.01       77.09     32.87 o 
 -11  11   4       18.30       15.48     30.19 o 
  -9  11   4       16.34       32.41     29.58 o 
  -7  11   4      278.09      363.97     56.33 o 
  -5  11   4      316.91      263.04     47.52 o 
  -3  11   4      361.93      382.04     61.82 o 
  -1  11   4      871.38      780.38     75.71 o 
   1  11   4      128.80      136.95     27.28 o 
   3  11   4       67.01       53.11     16.55 o 
 -10  12   4        9.04       36.55     30.50 o 
  -8  12   4       83.69      146.75     40.77 o 
  -6  12   4       99.66       84.37     31.04 o 
  -4  12   4      144.55      142.70     36.71 o 
  -2  12   4        2.47       -4.82      9.19 o 
   0  12   4       41.95       71.34     22.99 o 
   2  12   4      171.09      190.83     28.82 o 
   4  12   4       64.87       66.52     16.32 o 
  -7  13   4      223.58      252.14     51.81 o 
  -5  13   4       34.02       79.85     31.34 o 
  -3  13   4       13.75       15.66      9.50 o 
  -1  13   4       71.34       95.66     17.80 o 
   1  13   4       17.91       55.86     21.99 o 
   3  13   4      105.09      108.28     23.91 o 
  -4  14   4       45.12       41.76     28.89 o 
  -2  14   4       21.40       38.90     14.64 o 
   0  14   4       39.38       38.22     16.43 o 
   2  14   4        3.96       28.81     19.00 o 
  -4 -14   5       40.40       41.15     39.39 o 
   4 -14   5       13.28       29.96     33.33 o 
  -7 -13   5       69.45       61.69     41.38 o 
  -5 -13   5       17.71       22.68     29.66 o 
  -3 -13   5       33.40       30.50     31.57 o 
   3 -13   5       38.65       11.00     24.45 o 
   5 -13   5        7.66      -23.87     23.87 o 
   7 -13   5       18.68        8.54     23.29 o 
  -8 -12   5      228.66      255.13     59.01 o 
  -6 -12   5       54.18       31.80     32.57 o 
  -4 -12   5       31.68       12.87     21.76 o 
  -2 -12   5      122.54       95.56     35.71 o 
   0 -12   5      267.40      252.10     30.44 o 
   2 -12   5      149.15      183.13     29.33 o 
   4 -12   5       15.31      -20.42     20.42 o 
   6 -12   5       13.27       -1.90     33.18 o 
   8 -12   5       27.30       31.15     31.00 o 
 -11 -11   5       15.32        3.45     33.56 o 
  -9 -11   5       96.29      118.01     42.61 o 
  -7 -11   5      282.41      243.72     52.42 o 
  -5 -11   5      608.99      640.31     70.45 o 
  -3 -11   5       27.38       36.40     26.36 o 
  -1 -11   5      189.08      169.31     19.86 o 
   1 -11   5      387.20      427.35     28.22 o 
   3 -11   5       98.87      119.55     32.42 o 
   5 -11   5       88.04       88.02     24.89 o 
   7 -11   5      236.95      302.89     58.82 o 
   9 -11   5       44.51       48.01     24.16 o 
  11 -11   5       14.65       14.91     23.25 o 
 -12 -10   5      232.73      185.31     56.10 o 
 -10 -10   5       27.08       52.87     36.32 o 
  -8 -10   5       81.47      143.00     42.68 o 
  -6 -10   5      734.12      672.57     71.37 o 
  -4 -10   5       77.85       25.67     25.14 o 
  -2 -10   5      294.11      277.05     21.49 o 
   0 -10   5      951.83     1001.00     41.79 o 
   2 -10   5      675.29      737.93     50.48 o 
   4 -10   5      694.88      702.81     35.13 o 
   6 -10   5      569.04      543.32     45.72 o 
   8 -10   5       52.94       45.08     28.28 o 
  10 -10   5       96.08       98.57     27.80 o 
  12 -10   5       25.23       20.04     22.97 o 
 -13  -9   5       29.17       38.39     36.02 o 
 -11  -9   5       63.81       25.44     29.73 o 
  -9  -9   5       26.38       35.63     31.57 o 
  -7  -9   5      289.14      246.64     47.37 o 
  -5  -9   5      268.16      287.36     23.54 o 
  -3  -9   5      474.94      501.78     36.79 o 
  -1  -9   5      534.13      509.22     27.00 o 
   1  -9   5      385.02      395.42     25.23 o 
   3  -9   5     1618.45     1548.22     69.16 o 
   5  -9   5      303.05      250.56     22.48 o 
   7  -9   5      206.78      231.84     33.18 o 
   9  -9   5       68.86       83.65     24.50 o 
  11  -9   5      162.84      158.22     33.28 o 
  13  -9   5       65.23       50.62     37.89 o 
 -14  -8   5       19.55       24.83     30.35 o 
 -12  -8   5      130.24       95.33     39.08 o 
 -10  -8   5        8.96       37.85     29.27 o 
  -8  -8   5      269.28      294.38     50.51 o 
  -6  -8   5       67.96       70.45     10.20 o 
  -4  -8   5      204.14      198.26     27.68 o 
  -2  -8   5       18.51       28.63      9.46 o 
   0  -8   5      235.96      246.60     19.38 o 
   2  -8   5     1161.46     1131.69     41.20 o 
   4  -8   5     1092.01     1055.37     40.76 o 
   6  -8   5      218.53      232.86     21.11 o 
   8  -8   5      765.13      751.19     58.30 o 
  10  -8   5       44.18       35.12     20.89 o 
  12  -8   5      148.12      124.56     42.15 o 
 -13  -7   5      211.99      277.43     57.10 o 
 -11  -7   5      460.49      517.16     67.07 o 
  -9  -7   5      175.53      123.92     35.71 o 
  -7  -7   5      322.18      300.22     15.76 o 
  -5  -7   5      117.02      131.68     11.82 o 
  -3  -7   5      173.74      202.82     15.02 o 
  -1  -7   5      313.98      294.54     29.59 o 
   1  -7   5     1480.89     1492.98     46.17 o 
   3  -7   5     2469.86     2555.65     69.83 o 
   5  -7   5      818.61      742.72     32.50 o 
   7  -7   5     1608.97     1700.65     54.72 o 
   9  -7   5       60.28       59.25     49.08 o 
  11  -7   5       92.30       82.78     53.68 o 
  13  -7   5       59.60       57.34     23.43 o 
 -14  -6   5       20.51       -3.98     21.99 o 
 -12  -6   5       88.77       81.15     35.71 o 
 -10  -6   5        3.61       23.07     24.21 o 
  -8  -6   5      804.37      802.37     29.78 o 
  -6  -6   5      265.14      304.54     19.83 o 
  -4  -6   5      765.49      771.96     32.69 o 
  -2  -6   5     1566.35     1444.68     42.65 o 
   0  -6   5      507.48      516.63     23.55 o 
   2  -6   5      857.09      787.57     30.76 o 
   4  -6   5       88.87       87.61     12.73 o 
   6  -6   5       66.46       70.64     17.70 o 
   8  -6   5       28.61        8.85     10.02 o 
  10  -6   5        1.58       -4.41     14.90 o 
  12  -6   5       28.36       46.07     20.70 o 
  14  -6   5       55.22       59.63     24.17 o 
 -15  -5   5      132.62       89.12     26.28 o 
 -13  -5   5      110.17       59.24     29.04 o 
 -11  -5   5       38.22        7.28     22.45 o 
  -9  -5   5      531.68      478.94     30.10 o 
  -7  -5   5      479.33      524.24     21.18 o 
  -5  -5   5     1863.71     1701.03     45.19 o 
  -3  -5   5     1353.54     1425.62     39.86 o 
  -1  -5   5      890.93      907.70     30.70 o 
   1  -5   5      998.91     1002.36     33.17 o 
   3  -5   5       59.06       75.14     11.44 o 
   5  -5   5     1105.58     1157.19     38.98 o 
   7  -5   5       61.31       51.76     11.45 o 
   9  -5   5      151.69      163.59     18.02 o 
  11  -5   5       10.45       10.21     15.52 o 
  13  -5   5       29.76       55.80     20.21 o 
  15  -5   5       11.15       10.47     36.97 o 
 -16  -4   5       56.61       74.35     58.20 o 
 -14  -4   5       47.94       41.23     25.67 o 
 -12  -4   5      111.57      123.76     34.10 o 
 -10  -4   5       24.40       27.34     30.84 o 
  -8  -4   5      462.65      435.06     20.04 o 
  -6  -4   5      198.17      202.19     13.08 o 
  -4  -4   5     1432.73     1491.63     40.26 o 
  -2  -4   5     2236.31     2077.60     53.56 o 
   0  -4   5     1511.00     1391.01     61.65 o 
   2  -4   5     3447.65     3897.78     91.85 o 
   4  -4   5     2156.26     2204.08     59.50 o 
   6  -4   5      266.11      282.10     19.29 o 
   8  -4   5     1578.97     1716.85     53.60 o 
  10  -4   5      207.29      232.66     39.47 o 
  12  -4   5      254.43      265.72     33.37 o 
  14  -4   5       13.91       -1.72     14.54 o 
 -15  -3   5       71.85       70.09     21.33 o 
 -13  -3   5       28.52       69.89     26.59 o 
 -11  -3   5     1144.43     1085.13     48.50 o 
  -9  -3   5      201.62      215.23     16.22 o 
  -7  -3   5     3028.97     2739.82     66.00 o 
  -5  -3   5      659.47      667.11     23.75 o 
  -3  -3   5      802.98      808.64     26.25 o 
  -1  -3   5      239.62      191.19     13.66 o 
   1  -3   5     5265.41     4681.98    118.10 o 
   3  -3   5     3475.37     3712.23     87.00 o 
   5  -3   5      662.49      833.71     36.51 o 
   7  -3   5      266.10      237.44     18.52 o 
   9  -3   5      109.84       89.92     14.34 o 
  11  -3   5      103.67      112.62     16.23 o 
  13  -3   5      164.39      133.33     25.74 o 
  15  -3   5      127.66      119.95     26.11 o 
 -16  -2   5       48.40       22.57     30.92 o 
 -14  -2   5      114.33      115.80     22.52 o 
 -12  -2   5      301.28      353.75     45.83 o 
 -10  -2   5      258.14      238.99     22.67 o 
  -8  -2   5      628.23      694.49     26.83 o 
  -6  -2   5     1194.76     1153.43     30.96 o 
  -4  -2   5     2172.33     2265.77     43.97 o 
  -2  -2   5     2543.39     2649.01     44.48 o 
   0  -2   5      701.74      835.28     27.86 o 
   2  -2   5     1034.26      844.31     28.98 o 
   4  -2   5     4397.33     4491.11    102.12 o 
   6  -2   5     1148.39     1363.14     42.38 o 
   8  -2   5      501.15      470.72     25.03 o 
  10  -2   5       45.53       28.96     14.03 o 
  12  -2   5      627.11      596.33     64.78 o 
  14  -2   5      164.33      199.93     36.86 o 
  16  -2   5      204.50      180.98     30.23 o 
 -15  -1   5        9.85        3.28     12.32 o 
 -13  -1   5       96.36      118.60     26.63 o 
 -11  -1   5      703.05      710.21     71.84 o 
  -9  -1   5      124.23      107.68     13.86 o 
  -7  -1   5     2118.03     2063.76     42.93 o 
  -5  -1   5      460.60      547.35     17.18 o 
  -3  -1   5     3498.18     3108.25     67.01 o 
  -1  -1   5     7815.43     8583.44    126.27 o 
   1  -1   5     7034.00     6256.84    154.18 o 
   3  -1   5     1016.01     1062.07     42.98 o 
   5  -1   5     3103.43     3397.35     70.81 o 
   7  -1   5      155.75      139.30     17.43 o 
   9  -1   5      226.31      277.79     24.87 o 
  11  -1   5      153.01      142.99     21.40 o 
  13  -1   5       60.87       71.71     17.52 o 
  15  -1   5      197.14      212.00     28.20 o 
 -16   0   5       28.27        6.43     25.90 o 
 -14   0   5       30.45       38.95     25.71 o 
 -12   0   5      461.09      495.22     34.34 o 
 -10   0   5      856.76      935.01     30.06 o 
  -8   0   5     3257.18     3517.37     65.62 o 
  -6   0   5       37.79       22.61      5.98 o 
  -4   0   5    14115.56    14137.22    220.91 o 
  -2   0   5     1781.05     1449.56     30.41 o 
   0   0   5     3223.02     2851.07     51.55 o 
   2   0   5     1992.67     1937.36     54.47 o 
   4   0   5     4002.56     3495.37     81.44 o 
   6   0   5      335.79      322.63     18.31 o 
   8   0   5       76.78       55.32     11.15 o 
  10   0   5       64.88       49.51     13.17 o 
  12   0   5        6.08       -1.52      9.49 o 
  14   0   5        1.51       21.79     13.47 o 
  16   0   5        5.65       40.04     17.42 o 
 -15   1   5        9.80       -0.44     11.59 o 
 -13   1   5       96.58       90.01     13.38 o 
 -11   1   5      702.87      744.82     38.51 o 
  -9   1   5      124.47      125.13     13.85 o 
  -7   1   5     2117.38     2092.46     42.33 o 
  -5   1   5      458.28      557.34     18.64 o 
  -3   1   5     3500.05     2967.59     67.25 o 
  -1   1   5     7815.30     8716.77    126.37 o 
   1   1   5     7039.70     6383.98     94.68 o 
   3   1   5     1016.89     1143.19     29.01 o 
   5   1   5     3102.60     3286.62     95.32 o 
   7   1   5      155.51      173.29     14.65 o 
   9   1   5      225.88      263.43     18.09 o 
  11   1   5      153.11      183.24     20.46 o 
  13   1   5       60.69       60.66     17.20 o 
  15   1   5      197.09      158.16     29.81 o 
 -14   2   5      114.49      113.98     13.78 o 
 -12   2   5      300.73      311.52     18.74 o 
 -10   2   5      258.22      236.30     24.23 o 
  -8   2   5      627.81      657.90     21.10 o 
  -6   2   5     1194.22     1162.07     26.60 o 
  -4   2   5     2170.11     2266.48     42.93 o 
  -2   2   5     2545.61     2615.26     44.25 o 
   0   2   5      699.65      908.56     19.71 o 
   2   2   5     1032.98      938.72     23.65 o 
   4   2   5     4395.85     4509.91    121.22 o 
   6   2   5     1151.18     1390.61     47.98 o 
   8   2   5      500.16      486.32     21.50 o 
  10   2   5       45.68       26.46      9.31 o 
  12   2   5      627.14      629.31     33.12 o 
  14   2   5      163.89      132.35     19.09 o 
  16   2   5      204.41      260.80     25.14 o 
 -15   3   5       71.99       45.90     30.58 o 
 -13   3   5       28.62       32.99     10.16 o 
 -11   3   5     1143.76     1149.27     24.70 o 
  -9   3   5      201.63      227.48     10.83 o 
  -7   3   5     3027.63     2630.37    129.29 o 
  -5   3   5      660.55      684.75     20.54 o 
  -3   3   5      801.18      782.18     21.76 o 
  -1   3   5      240.64      204.80      9.25 o 
   1   3   5     5269.50     4922.92     75.62 o 
   3   3   5     3471.46     3707.96     83.90 o 
   5   3   5      662.86      790.19     31.56 o 
   7   3   5      265.23      292.49     15.71 o 
   9   3   5      110.24       90.63     17.12 o 
  11   3   5      103.78      113.64     15.12 o 
  13   3   5      163.92      155.88     17.34 o 
  15   3   5      127.84      138.97     18.62 o 
 -16   4   5       56.59       52.42     32.34 o 
 -14   4   5       48.08       86.21     33.10 o 
 -12   4   5      111.43      140.70     34.79 o 
 -10   4   5       24.51       30.81     22.76 o 
  -8   4   5      462.85      387.42     44.84 o 
  -6   4   5      198.00      172.45      8.15 o 
  -4   4   5     1432.50     1427.06     34.27 o 
  -2   4   5     2234.44     2154.21     41.34 o 
   0   4   5     1510.98     1440.82     39.64 o 
   2   4   5     3454.14     3997.62     77.83 o 
   4   4   5     2157.07     2256.25    122.24 o 
   6   4   5      265.98      274.31     17.55 o 
   8   4   5     1580.26     1713.13     51.64 o 
  10   4   5      207.49      245.70     14.25 o 
  12   4   5      254.21      257.18     17.42 o 
  14   4   5       14.01       15.79     12.87 o 
 -15   5   5      132.59      170.51     43.76 o 
 -13   5   5      110.14      143.84     39.62 o 
 -11   5   5       38.28       -0.38     18.77 o 
  -9   5   5      530.62      526.18     56.27 o 
  -7   5   5      480.60      567.27     53.66 o 
  -5   5   5     1861.26     1680.15     54.65 o 
  -3   5   5     1353.51     1386.84     43.83 o 
  -1   5   5      890.74      930.51     21.75 o 
   1   5   5      999.40      927.68     24.41 o 
   3   5   5       59.17       78.04      9.36 o 
   5   5   5     1103.91     1115.25     39.37 o 
   7   5   5       61.58       47.60      7.58 o 
   9   5   5      152.34      155.03     10.23 o 
  11   5   5       10.54       -0.71      5.91 o 
 -14   6   5       20.46      -23.60     26.05 o 
 -12   6   5       88.86      133.65     38.70 o 
 -10   6   5        3.63        0.61     19.77 o 
  -8   6   5      804.27      699.18     64.79 o 
  -6   6   5      265.11      296.92     41.24 o 
  -4   6   5      765.95      760.64     29.05 o 
  -2   6   5     1566.14     1511.14     41.67 o 
   0   6   5      507.74      531.97     18.02 o 
   2   6   5      858.07      821.70     25.19 o 
   4   6   5       88.69       94.75     11.63 o 
   6   6   5       66.52       74.73     26.36 o 
   8   6   5       28.22       24.98      5.91 o 
 -13   7   5      212.48      258.50     52.80 o 
 -11   7   5      460.71      494.77     64.31 o 
  -9   7   5      175.54      141.17     35.94 o 
  -7   7   5      322.06      329.04     46.91 o 
  -5   7   5      117.77      124.23     29.50 o 
  -3   7   5      173.41      181.82     32.61 o 
  -1   7   5      314.88      337.29     18.91 o 
   1   7   5     1481.56     1402.86     43.80 o 
   3   7   5     2472.81     2602.33     78.00 o 
   5   7   5      820.20      760.87     42.10 o 
   7   7   5     1608.02     1705.65     96.32 o 
 -14   8   5       19.63       31.49     29.43 o 
 -12   8   5      130.09      166.53     44.68 o 
 -10   8   5        9.01       23.53     24.67 o 
  -8   8   5      269.27      233.61     44.53 o 
  -6   8   5       67.76       75.94     27.43 o 
  -4   8   5      204.18      198.04     12.93 o 
  -2   8   5       18.49       20.50      7.74 o 
   0   8   5      235.97      262.30     16.30 o 
   2   8   5     1160.69     1209.42     47.48 o 
   4   8   5     1091.88     1125.42     64.50 o 
   6   8   5      218.50      218.20     20.00 o 
 -13   9   5       29.32       84.52     39.69 o 
 -11   9   5       63.86       90.04     37.01 o 
  -9   9   5       26.32       62.99     30.35 o 
  -7   9   5      289.17      309.94     49.13 o 
  -5   9   5      267.66      282.12     44.76 o 
  -3   9   5      474.08      463.37     33.72 o 
  -1   9   5      535.36      507.25     24.59 o 
   1   9   5      385.09      463.19     38.24 o 
   3   9   5     1620.23     1543.72     54.75 o 
   5   9   5      303.23      319.04     18.77 o 
 -12  10   5      233.01      259.50     54.26 o 
 -10  10   5       27.00       19.62     30.50 o 
  -8  10   5       81.21      134.72     39.77 o 
  -6  10   5      735.18      601.66     65.24 o 
  -4  10   5       77.90       77.10     17.82 o 
  -2  10   5      295.10      243.30     39.36 o 
   0  10   5      949.39      923.46     56.21 o 
   2  10   5      675.77      777.67     52.21 o 
   4  10   5      693.62      704.00     45.08 o 
 -11  11   5       15.39        4.06     27.97 o 
  -9  11   5       96.25       73.34     37.63 o 
  -7  11   5      282.83      234.52     46.44 o 
  -5  11   5      609.64      647.67     67.84 o 
  -3  11   5       27.73       12.58     13.22 o 
  -1  11   5      188.79      164.98     20.93 o 
   1  11   5      386.94      335.03     39.55 o 
   3  11   5       98.45      105.06     22.84 o 
   5  11   5       87.63       98.86     17.24 o 
  -8  12   5      228.79      249.46     50.20 o 
  -6  12   5       54.13       27.59     24.29 o 
  -4  12   5       31.56      -14.87     20.38 o 
  -2  12   5      122.33      104.40     45.41 o 
   0  12   5      267.44      299.16     27.29 o 
   2  12   5      149.23      146.07     27.21 o 
   4  12   5       15.21       11.26     14.64 o 
  -7  13   5       69.52       62.15     32.57 o 
  -5  13   5       17.81       24.44     26.90 o 
  -3  13   5       33.64       57.33     35.14 o 
  -1  13   5       19.89       12.06     12.29 o 
   1  13   5       21.84       28.81     20.00 o 
   3  13   5       38.78       36.94     18.70 o 
  -4  14   5       40.25       32.11     31.04 o 
  -2  14   5        6.55        5.71     11.71 o 
   0  14   5       78.43      107.57     21.53 o 
   2  14   5      100.82      128.51     28.66 o 
  -4 -14   6       24.47       72.11     38.77 o 
   4 -14   6       14.63       36.17     35.10 o 
  -7 -13   6       45.88       74.33     46.21 o 
  -5 -13   6       16.32       21.46     31.88 o 
  -3 -13   6       68.99       50.96     35.63 o 
   3 -13   6       13.34       24.83     30.12 o 
   5 -13   6        5.02       15.96     22.02 o 
   7 -13   6        8.29        5.81     24.68 o 
  -8 -12   6      157.71      187.37     52.57 o 
  -6 -12   6       64.85       69.20     39.31 o 
  -4 -12   6      267.86      388.95     60.62 o 
  -2 -12   6       99.46      109.43     35.71 o 
   0 -12   6      195.48      190.98     28.38 o 
   2 -12   6       94.49       70.26     27.51 o 
   4 -12   6      203.21      202.58     33.67 o 
   6 -12   6        5.58        1.49     19.79 o 
   8 -12   6       48.63       35.58     24.21 o 
  -9 -11   6      280.71      331.39     64.07 o 
  -7 -11   6       54.88       48.12     33.79 o 
  -5 -11   6       81.33      109.58     39.62 o 
  -3 -11   6       41.25       39.24     25.75 o 
  -1 -11   6        6.31        2.05     14.57 o 
   1 -11   6      192.66      158.31     20.86 o 
   3 -11   6      116.65      139.24     26.31 o 
   5 -11   6      165.30      112.19     25.63 o 
   7 -11   6       26.05       -1.71     18.87 o 
   9 -11   6        1.00        0.82     21.24 o 
 -10 -10   6      129.27      190.05     49.66 o 
  -8 -10   6      365.64      372.49     62.54 o 
  -6 -10   6      332.43      280.98     53.11 o 
  -4 -10   6      708.03      900.10     77.97 o 
  -2 -10   6       24.98       13.70     12.01 o 
   0 -10   6      612.19      597.46     32.13 o 
   2 -10   6     1432.80     1394.06     50.95 o 
   4 -10   6      155.89      205.58     39.66 o 
   6 -10   6      482.50      454.89     45.11 o 
   8 -10   6      101.85       97.33     26.57 o 
  10 -10   6       71.81       75.09     27.82 o 
 -11  -9   6       17.42      -12.26     25.06 o 
  -9  -9   6       10.34       41.07     27.97 o 
  -7  -9   6      251.14      277.36     52.04 o 
  -5  -9   6      245.81      357.15     52.19 o 
  -3  -9   6       68.35       76.26     13.57 o 
  -1  -9   6      712.21      742.68     33.58 o 
   1  -9   6      744.45      744.85     34.57 o 
   3  -9   6     1066.38     1144.61     44.17 o 
   5  -9   6      589.88      642.49     33.77 o 
   7  -9   6      103.04       93.20     25.32 o 
   9  -9   6      102.99       88.50     42.26 o 
  11  -9   6        1.72        5.03     19.08 o 
 -12  -8   6      187.96      144.84     47.97 o 
 -10  -8   6      165.89      146.15     44.68 o 
  -8  -8   6       13.74       39.92     27.13 o 
  -6  -8   6      206.92      183.10     19.07 o 
  -4  -8   6      183.93      169.79     15.41 o 
  -2  -8   6      198.49      177.94     16.61 o 
   0  -8   6     1031.25     1079.53     39.86 o 
   2  -8   6     1881.41     2040.97     61.42 o 
   4  -8   6      409.82      439.89     35.16 o 
   6  -8   6       88.28       94.59     16.63 o 
   8  -8   6      961.52      990.48     59.47 o 
  10  -8   6      391.35      363.22     48.40 o 
  12  -8   6       22.35        5.24     19.93 o 
 -13  -7   6       62.97       49.73     35.56 o 
 -11  -7   6       92.02       29.73     31.50 o 
  -9  -7   6       96.29       98.93     33.41 o 
  -7  -7   6      149.64      144.34     26.63 o 
  -5  -7   6      296.58      270.77     17.24 o 
  -3  -7   6      200.05      231.94     17.04 o 
  -1  -7   6     1154.90     1242.71     40.71 o 
   1  -7   6       89.53       98.27     13.96 o 
   3  -7   6      516.24      531.82     28.14 o 
   5  -7   6      241.28      304.34     22.86 o 
   7  -7   6        7.19       11.12     10.76 o 
   9  -7   6       75.25       53.83     20.99 o 
  11  -7   6      236.67      293.19     38.95 o 
  13  -7   6       90.01       75.42     27.63 o 
 -14  -6   6       94.40       90.27     36.48 o 
 -12  -6   6        4.38        5.75     26.44 o 
 -10  -6   6      283.57      249.63     47.60 o 
  -8  -6   6       27.85       23.43      8.49 o 
  -6  -6   6      704.54      685.65     26.25 o 
  -4  -6   6      744.75      789.27     34.74 o 
  -2  -6   6      954.12      941.83     33.79 o 
   0  -6   6     2441.07     2497.09     66.55 o 
   2  -6   6       37.36       56.42     13.30 o 
   4  -6   6      522.12      558.23     53.39 o 
   6  -6   6       32.61       38.05     10.80 o 
   8  -6   6      147.23      132.57     19.31 o 
  10  -6   6      448.52      542.45     58.52 o 
  12  -6   6       76.88       59.42     38.16 o 
  14  -6   6       43.73       25.15     28.51 o 
 -15  -5   6        5.86       29.20     25.52 o 
 -13  -5   6       57.48       27.51     23.76 o 
 -11  -5   6       85.66       70.04     29.12 o 
  -9  -5   6      312.85      317.47     18.45 o 
  -7  -5   6      354.57      349.58     29.25 o 
  -5  -5   6      401.79      395.01     19.30 o 
  -3  -5   6      319.13      311.10     17.93 o 
  -1  -5   6     1038.88     1100.63     36.18 o 
   1  -5   6     1772.31     1910.33     54.20 o 
   3  -5   6       77.22       68.09     11.45 o 
   5  -5   6      517.97      515.91     26.68 o 
   7  -5   6       99.36       92.43     14.36 o 
   9  -5   6      179.66      206.75     20.56 o 
  11  -5   6      224.12      263.84     34.45 o 
  13  -5   6       64.73       57.81     29.54 o 
  15  -5   6       22.02       24.55     23.37 o 
 -14  -4   6       75.48       56.02     29.20 o 
 -12  -4   6       36.24       53.95     26.36 o 
 -10  -4   6      342.95      348.80     26.36 o 
  -8  -4   6      496.03      463.65     22.32 o 
  -6  -4   6     1182.29     1259.88     38.05 o 
  -4  -4   6      883.68     1007.65     32.65 o 
  -2  -4   6      665.10      668.30     37.25 o 
   0  -4   6     1869.61     1875.92     51.60 o 
   2  -4   6     3760.48     3965.55     94.43 o 
   4  -4   6      310.78      314.16     20.20 o 
   6  -4   6      193.48      244.56     19.08 o 
   8  -4   6       17.39        6.18      9.07 o 
  10  -4   6      825.50      850.78     38.01 o 
  12  -4   6      228.89      227.90     40.58 o 
  14  -4   6        4.87       -7.80     13.72 o 
 -15  -3   6       20.80       24.74     18.58 o 
 -13  -3   6        7.04      -13.10     17.32 o 
 -11  -3   6      473.18      512.29     33.34 o 
  -9  -3   6       28.61       53.70     10.55 o 
  -7  -3   6      103.83      100.70     12.09 o 
  -5  -3   6      582.74      609.14     26.72 o 
  -3  -3   6      227.61      253.82     15.46 o 
  -1  -3   6     5802.46     5834.47    129.32 o 
   1  -3   6     1320.82     1184.23     37.34 o 
   3  -3   6     3008.99     3224.30     78.73 o 
   5  -3   6      692.69      658.42     27.58 o 
   7  -3   6       28.29       23.86      9.31 o 
   9  -3   6      724.45      622.72     35.81 o 
  11  -3   6      159.84      179.25     19.80 o 
  13  -3   6      173.36      193.08     28.69 o 
  15  -3   6       44.57       24.22     29.62 o 
 -16  -2   6      174.91      181.27     28.66 o 
 -14  -2   6      148.05      145.38     32.57 o 
 -12  -2   6      648.20      584.00     36.90 o 
 -10  -2   6      868.48      992.50     51.87 o 
  -8  -2   6       39.23       18.93      9.01 o 
  -6  -2   6     1397.95     1474.29     43.30 o 
  -4  -2   6     3144.56     3063.79     74.34 o 
  -2  -2   6      569.29      513.73     52.48 o 
   0  -2   6     2242.79     2195.54     60.89 o 
   2  -2   6     2327.73     2356.96     60.89 o 
   4  -2   6      358.74      337.89     29.32 o 
   6  -2   6      197.67      166.81     15.64 o 
   8  -2   6     1284.11     1318.68     44.92 o 
  10  -2   6      255.76      293.96     22.74 o 
  12  -2   6      294.96      337.83     26.26 o 
  14  -2   6       86.81       89.02     22.35 o 
  16  -2   6      265.87      299.42     36.68 o 
 -15  -1   6      144.73      161.61     25.29 o 
 -13  -1   6      111.24       50.20     23.14 o 
 -11  -1   6      578.93      562.97     35.55 o 
  -9  -1   6       19.53       13.84      7.93 o 
  -7  -1   6      722.72      670.43     28.69 o 
  -5  -1   6       71.12       49.30      7.09 o 
  -3  -1   6     2679.63     2669.27     50.45 o 
  -1  -1   6     4022.80     3994.02     90.12 o 
   1  -1   6     1613.48     1337.42     41.01 o 
   3  -1   6     3103.57     3039.19     74.21 o 
   5  -1   6      729.75      698.92     27.51 o 
   7  -1   6     1698.50     1721.67     51.92 o 
   9  -1   6       67.18       89.18     13.82 o 
  11  -1   6      231.90      216.40     38.59 o 
  13  -1   6      198.83      228.03     28.15 o 
  15  -1   6      244.70      289.68     32.60 o 
 -16   0   6        7.96       28.75     18.35 o 
 -14   0   6       30.72       17.47     13.65 o 
 -12   0   6      333.75      415.67     98.22 o 
 -10   0   6     1422.29     1291.72     37.28 o 
  -8   0   6     3921.78     4025.78     80.83 o 
  -6   0   6      380.10      350.71     14.91 o 
  -4   0   6     4440.76     4068.87     72.01 o 
  -2   0   6     1667.67     1331.57     29.84 o 
   0   0   6     3388.41     3262.80     54.15 o 
   2   0   6      579.66      701.31     22.51 o 
   4   0   6     1155.70     1029.10     34.13 o 
   6   0   6       11.57        6.99      6.51 o 
   8   0   6       90.50       67.77     14.57 o 
  10   0   6       16.78       17.53     11.51 o 
  12   0   6        0.04       -3.30     10.84 o 
  14   0   6       17.22        4.98     13.67 o 
  16   0   6        1.35        7.46     24.10 o 
 -15   1   6      144.86      140.32     20.56 o 
 -13   1   6      111.39      121.42     15.48 o 
 -11   1   6      578.87      567.06     34.13 o 
  -9   1   6       19.64       17.02      7.59 o 
  -7   1   6      724.39      705.50     25.90 o 
  -5   1   6       71.28       71.47      7.65 o 
  -3   1   6     2676.35     2613.67     51.14 o 
  -1   1   6     4030.42     4061.66     89.05 o 
   1   1   6     1611.67     1412.39     28.34 o 
   3   1   6     3114.64     3056.44     75.95 o 
   5   1   6      727.50      718.31     27.45 o 
   7   1   6     1700.10     1823.03    114.75 o 
   9   1   6       67.38       98.95     13.90 o 
  11   1   6      231.82      188.57     22.14 o 
  13   1   6      199.02      205.47     24.64 o 
  15   1   6      244.59      331.69     30.39 o 
 -14   2   6      148.06      141.82     18.41 o 
 -12   2   6      647.84      607.98     41.25 o 
 -10   2   6      868.79     1004.70     32.67 o 
  -8   2   6       39.06       43.48      8.49 o 
  -6   2   6     1398.97     1495.17     33.12 o 
  -4   2   6     3145.61     3156.89     57.61 o 
  -2   2   6      570.29      518.73     16.56 o 
   0   2   6     2246.66     2211.61     39.89 o 
   2   2   6     2324.28     2413.46     52.54 o 
   4   2   6      358.76      355.75     18.47 o 
   6   2   6      198.20      185.60     33.19 o 
   8   2   6     1284.04     1376.88     58.81 o 
  10   2   6      255.20      294.09     19.70 o 
  12   2   6      294.66      267.05     24.16 o 
  14   2   6       86.83       78.45     17.05 o 
  16   2   6      265.78      354.43     29.70 o 
 -15   3   6       20.78       13.18     25.36 o 
 -13   3   6        7.08       -1.19      6.71 o 
 -11   3   6      473.45      535.90     34.11 o 
  -9   3   6       28.59       14.98      5.00 o 
  -7   3   6      103.74       87.31      8.22 o 
  -5   3   6      581.87      599.94     17.71 o 
  -3   3   6      226.32      215.48     10.93 o 
  -1   3   6     5795.58     5980.94    100.00 o 
   1   3   6     1319.79     1220.17     26.29 o 
   3   3   6     3005.86     3194.63     66.83 o 
   5   3   6      693.16      679.12     54.21 o 
   7   3   6       28.28       19.07      7.85 o 
   9   3   6      723.84      699.89     39.48 o 
  11   3   6      160.05      189.26     19.24 o 
  13   3   6      173.60      233.50     24.33 o 
  15   3   6       44.61       48.18     14.19 o 
 -14   4   6       75.28      102.99     34.87 o 
 -12   4   6       36.29       -6.97     19.54 o 
 -10   4   6      342.91      357.86     47.98 o 
  -8   4   6      495.71      500.80     15.47 o 
  -6   4   6     1182.96     1269.26     46.13 o 
  -4   4   6      880.85     1012.33     35.35 o 
  -2   4   6      665.99      669.36     19.38 o 
   0   4   6     1868.58     1879.58     37.66 o 
   2   4   6     3763.95     4049.85     86.12 o 
   4   4   6      311.29      343.88     17.77 o 
   6   4   6      193.64      248.03     18.39 o 
   8   4   6       17.39       11.82      9.00 o 
  10   4   6      823.81      907.50     48.99 o 
  12   4   6      228.97      237.77     18.86 o 
  14   4   6        4.83        1.61      9.48 o 
 -15   5   6        5.90       -5.82     25.75 o 
 -13   5   6       57.32       60.77     29.58 o 
 -11   5   6       85.81       64.45     30.50 o 
  -9   5   6      313.39      298.92     45.83 o 
  -7   5   6      354.40      351.81     18.26 o 
  -5   5   6      402.00      374.86     29.98 o 
  -3   5   6      320.11      325.11     16.73 o 
  -1   5   6     1039.74     1101.80     27.43 o 
   1   5   6     1775.42     1976.44     38.20 o 
   3   5   6       77.27       71.93     12.65 o 
   5   5   6      518.22      545.04     22.31 o 
   7   5   6       99.45       98.64     23.95 o 
   9   5   6      180.25      200.79     13.49 o 
  11   5   6      224.38      268.53     17.69 o 
  13   5   6       64.73       50.35     14.33 o 
 -14   6   6       94.20       83.68     36.63 o 
 -12   6   6        4.40       25.36     24.52 o 
 -10   6   6      282.70      225.48     43.84 o 
  -8   6   6       27.99       29.89     21.99 o 
  -6   6   6      704.92      708.44     58.50 o 
  -4   6   6      744.92      789.25     33.94 o 
  -2   6   6      954.93      998.37     25.77 o 
   0   6   6     2441.97     2532.88     46.78 o 
   2   6   6       37.19       37.29     12.46 o 
   4   6   6      522.17      563.02     52.44 o 
   6   6   6       32.52       28.23      9.31 o 
   8   6   6      146.92      140.30     23.38 o 
  10   6   6      448.55      481.59     21.04 o 
 -13   7   6       63.12       64.91     36.02 o 
 -11   7   6       91.89      144.45     39.77 o 
  -9   7   6       96.29       91.58     31.88 o 
  -7   7   6      149.27      114.73     32.19 o 
  -5   7   6      296.92      296.11     13.12 o 
  -3   7   6      200.18      238.09     15.45 o 
  -1   7   6     1158.19     1149.55     57.00 o 
   1   7   6       89.37       92.74     10.49 o 
   3   7   6      518.86      555.28     23.89 o 
   5   7   6      241.87      301.32     22.73 o 
   7   7   6        7.32        8.03     14.10 o 
 -12   8   6      187.65      153.20     44.60 o 
 -10   8   6      166.08       96.72     33.03 o 
  -8   8   6       13.79        0.46     19.62 o 
  -6   8   6      206.74      125.54     33.80 o 
  -4   8   6      183.57      221.70     13.55 o 
  -2   8   6      198.44      210.90     17.22 o 
   0   8   6     1030.04     1078.07     59.13 o 
   2   8   6     1880.15     2000.23     79.50 o 
   4   8   6      409.71      447.69     26.01 o 
   6   8   6       88.52       89.66     17.09 o 
 -11   9   6       17.32       14.18     30.42 o 
  -9   9   6       10.42       -0.69     21.30 o 
  -7   9   6      251.13      298.13     50.89 o 
  -5   9   6      246.23      329.94     47.90 o 
  -3   9   6       68.34       48.17     12.15 o 
  -1   9   6      713.32      752.36     31.16 o 
   1   9   6      745.03      759.96     28.62 o 
   3   9   6     1067.41     1121.98     64.72 o 
   5   9   6      588.85      587.43     40.71 o 
   7   9   6      103.01       99.16     14.18 o 
 -10  10   6      129.06      176.87     45.75 o 
  -8  10   6      365.49      380.62     59.32 o 
  -6  10   6      332.68      372.11     54.19 o 
  -4  10   6      707.65      774.77     46.04 o 
  -2  10   6       24.92       13.43     10.31 o 
   0  10   6      612.17      577.04     35.07 o 
   2  10   6     1430.43     1400.62     78.46 o 
   4  10   6      156.00      154.96     24.45 o 
   6  10   6      482.52      485.43     32.19 o 
  -9  11   6      281.37      342.97     62.08 o 
  -7  11   6       54.72       61.31     30.19 o 
  -5  11   6       81.91       97.09     32.03 o 
  -3  11   6       41.31       41.37     16.25 o 
  -1  11   6        6.33       17.89     12.00 o 
   1  11   6      193.01      209.84     24.35 o 
   3  11   6      116.54      110.51     25.29 o 
   5  11   6      165.68      132.89     21.92 o 
  -8  12   6      157.49      124.07     43.68 o 
  -6  12   6       64.42       31.96     29.35 o 
  -4  12   6      268.17      270.00     49.13 o 
  -2  12   6       99.31       85.17     16.70 o 
   0  12   6      195.12      152.06     26.90 o 
   2  12   6       94.89       44.91     21.69 o 
   4  12   6      203.54      188.07     27.90 o 
  -7  13   6       45.99       71.11     36.32 o 
  -5  13   6       16.38        1.23     25.06 o 
  -3  13   6       69.31       72.45     15.90 o 
  -1  13   6       63.00       76.06     17.50 o 
   1  13   6       25.14        2.61     13.24 o 
   3  13   6       13.44       -2.61     16.94 o 
  -4  14   6       24.38        7.74     25.13 o 
  -2  14   6       14.41       33.38     14.44 o 
   0  14   6      149.63      163.65     24.73 o 
   2  14   6      155.87      166.38     25.90 o 
  -5 -13   7        9.38       23.83     33.72 o 
  -3 -13   7       15.51       -5.67     30.50 o 
   3 -13   7        7.98       14.25     31.19 o 
   5 -13   7       37.40       58.16     26.73 o 
  -8 -12   7       77.79       85.21     44.22 o 
  -6 -12   7       27.20       61.38     39.39 o 
  -4 -12   7       79.76      114.11     38.85 o 
  -2 -12   7      100.00      132.42     42.45 o 
   0 -12   7       63.17       16.02     26.82 o 
   2 -12   7       26.67       17.37     18.09 o 
   4 -12   7       32.43       20.59     18.86 o 
   6 -12   7        0.54       37.42     23.46 o 
   8 -12   7       61.15       75.11     28.25 o 
  -9 -11   7      160.49      197.64     54.18 o 
  -7 -11   7      102.13      135.10     45.67 o 
  -5 -11   7       24.48       18.85     29.27 o 
  -3 -11   7      355.93      409.82     58.25 o 
  -1 -11   7      116.22       95.32     24.41 o 
   1 -11   7      741.71      674.18     36.68 o 
   3 -11   7      146.12      171.42     28.47 o 
   5 -11   7       44.36       36.28     20.00 o 
   7 -11   7       83.98      110.95     28.45 o 
   9 -11   7       31.93       99.03     29.80 o 
 -10 -10   7       13.53       30.35     36.25 o 
  -8 -10   7        2.77       14.94     28.51 o 
  -6 -10   7       73.10       36.71     30.50 o 
  -4 -10   7        3.68      -12.72     18.31 o 
  -2 -10   7      615.49      546.33     31.47 o 
   0 -10   7      141.76      169.89     20.77 o 
   2 -10   7      484.94      476.66     33.25 o 
   4 -10   7       27.77       31.61     17.77 o 
   6 -10   7       16.28       30.09     20.78 o 
   8 -10   7        8.78       43.85     21.58 o 
  10 -10   7        3.42       12.67     22.56 o 
 -11  -9   7       38.37       69.96     40.54 o 
  -9  -9   7       84.67      123.76     40.62 o 
  -7  -9   7       29.97       25.75     27.59 o 
  -5  -9   7      988.47     1006.93     84.19 o 
  -3  -9   7       40.51       16.84     10.90 o 
  -1  -9   7     2237.52     2093.35     62.56 o 
   1  -9   7       94.65       87.17     16.16 o 
   3  -9   7      338.14      365.60     27.36 o 
   5  -9   7      244.14      207.82     22.46 o 
   7  -9   7       34.27       30.02     18.11 o 
   9  -9   7      287.87      225.22     35.64 o 
  11  -9   7       14.16       25.07     23.23 o 
 -12  -8   7       86.15       31.04     31.73 o 
 -10  -8   7      507.48      585.84     74.96 o 
  -8  -8   7        4.99      -11.34     22.22 o 
  -6  -8   7      299.26      350.11     54.34 o 
  -4  -8   7       51.53       44.32     11.51 o 
  -2  -8   7     1145.32      996.00     67.54 o 
   0  -8   7     1041.55      977.74     38.68 o 
   2  -8   7     1245.59     1206.16     46.31 o 
   4  -8   7     1144.93     1093.63     44.03 o 
   6  -8   7     1051.19     1032.22     43.27 o 
   8  -8   7       15.85        8.21     17.09 o 
  10  -8   7      309.26      385.62     44.88 o 
  12  -8   7       11.93      -13.02     17.92 o 
 -13  -7   7      166.30       78.17     35.48 o 
 -11  -7   7       10.48        2.76     22.68 o 
  -9  -7   7       77.37       38.39     28.43 o 
  -7  -7   7      141.42      149.59     36.02 o 
  -5  -7   7       52.73       43.49     21.56 o 
  -3  -7   7      223.81      258.27     18.62 o 
  -1  -7   7      182.81      207.80     17.97 o 
   1  -7   7     1553.48     1588.27     51.13 o 
   3  -7   7      387.24      416.23     25.95 o 
   5  -7   7      678.42      689.88     47.84 o 
   7  -7   7      548.73      500.84     30.58 o 
   9  -7   7      315.61      322.60     58.44 o 
  11  -7   7       28.35       40.74     20.56 o 
  13  -7   7       33.23       32.53     24.47 o 
 -14  -6   7       26.43       11.19     28.97 o 
 -12  -6   7       21.58       26.21     28.20 o 
 -10  -6   7       23.65       -1.84     19.85 o 
  -8  -6   7      236.80      221.29     20.94 o 
  -6  -6   7      219.53      210.91     15.89 o 
  -4  -6   7      874.36      909.49     39.90 o 
  -2  -6   7      600.22      669.86     28.26 o 
   0  -6   7      608.51      581.78     27.58 o 
   2  -6   7     1080.41     1119.67     40.07 o 
   4  -6   7      730.06      718.48     31.99 o 
   6  -6   7     1172.09     1159.40     43.76 o 
   8  -6   7      411.64      423.12     28.38 o 
  10  -6   7      306.14      356.39     39.28 o 
  12  -6   7       79.75       40.20     23.45 o 
  14  -6   7       47.43       67.72     42.38 o 
 -15  -5   7       76.07       40.54     27.97 o 
 -13  -5   7       15.15       41.53     23.45 o 
 -11  -5   7      294.34      274.46     49.13 o 
  -9  -5   7       68.06       92.31     18.51 o 
  -7  -5   7      108.06      113.13     12.83 o 
  -5  -5   7       41.61       45.12      9.46 o 
  -3  -5   7     1066.00     1075.05     36.04 o 
  -1  -5   7       20.38        7.95      7.28 o 
   1  -5   7     1465.43     1477.94     53.75 o 
   3  -5   7      517.03      486.67     30.96 o 
   5  -5   7      424.83      391.92     24.92 o 
   7  -5   7      448.37      464.73     28.02 o 
   9  -5   7      284.68      280.31     23.93 o 
  11  -5   7       82.42       65.33     21.30 o 
  13  -5   7       50.60       72.06     23.67 o 
 -14  -4   7        9.75      -16.71     19.16 o 
 -12  -4   7      171.67      138.71     37.63 o 
 -10  -4   7       38.94        5.64     27.55 o 
  -8  -4   7      266.38      261.69     19.31 o 
  -6  -4   7      382.41      394.52     20.74 o 
  -4  -4   7        9.89       12.76      7.56 o 
  -2  -4   7      774.90      840.79     30.91 o 
   0  -4   7     1571.46     1612.43     51.91 o 
   2  -4   7      199.12      183.67     16.46 o 
   4  -4   7     3046.46     3087.07     80.10 o 
   6  -4   7     1119.93     1076.44     40.01 o 
   8  -4   7      100.36      105.19     15.53 o 
  10  -4   7       39.08       22.01     11.88 o 
  12  -4   7       83.31      125.34     55.10 o 
  14  -4   7      115.51      122.23     26.97 o 
 -15  -3   7      228.94      192.90     41.92 o 
 -13  -3   7      109.60      102.54     30.81 o 
 -11  -3   7       95.54       81.26     30.65 o 
  -9  -3   7        8.55       11.66      8.97 o 
  -7  -3   7      319.29      324.26     19.71 o 
  -5  -3   7      175.82      184.86     15.05 o 
  -3  -3   7       77.74       93.32     11.75 o 
  -1  -3   7     3293.65     3267.16    111.80 o 
   1  -3   7      667.47      674.63     29.45 o 
   3  -3   7     1817.63     1946.68     65.81 o 
   5  -3   7        8.95        2.93      7.39 o 
   7  -3   7     1421.24     1459.73     48.15 o 
   9  -3   7      209.38      188.50     19.49 o 
  11  -3   7       19.33       14.95     11.54 o 
  13  -3   7       40.70       28.35     21.84 o 
  15  -3   7       72.45       96.46     25.26 o 
 -14  -2   7      107.72       63.61     27.82 o 
 -12  -2   7      221.36      228.39     39.32 o 
 -10  -2   7      507.60      505.93     29.31 o 
  -8  -2   7      139.31      149.20     25.12 o 
  -6  -2   7      653.52      640.15     38.86 o 
  -4  -2   7     3164.06     3237.06     79.77 o 
  -2  -2   7     6196.37     6416.81    140.72 o 
   0  -2   7     2460.07     2809.13     70.54 o 
   2  -2   7     3114.66     3030.96     76.43 o 
   4  -2   7       54.28       47.10     10.96 o 
   6  -2   7      316.82      307.19     21.12 o 
   8  -2   7       92.85       86.73     15.78 o 
  10  -2   7       99.92       88.97     15.47 o 
  12  -2   7      294.43      298.70     25.70 o 
  14  -2   7      175.57      155.91     26.81 o 
 -15  -1   7      138.68       58.26     24.68 o 
 -13  -1   7       85.12       44.45     21.30 o 
 -11  -1   7     1151.48     1120.03     50.36 o 
  -9  -1   7     1016.75     1088.38     39.20 o 
  -7  -1   7      139.08      160.86     20.09 o 
  -5  -1   7     1406.42     1317.12     41.40 o 
  -3  -1   7       47.63       55.61      9.96 o 
  -1  -1   7      118.70      143.68     13.33 o 
   1  -1   7     4562.87     5096.87    114.92 o 
   3  -1   7     2082.74     2174.48     58.98 o 
   5  -1   7     1998.98     2295.03     61.60 o 
   7  -1   7      216.68      188.81     20.21 o 
   9  -1   7      278.33      258.41     24.13 o 
  11  -1   7      535.44      541.07     46.70 o 
  13  -1   7        7.54       -1.78     11.22 o 
  15  -1   7      246.44      179.76     31.04 o 
 -16   0   7        0.01        8.99     14.88 o 
 -14   0   7      325.11      316.23     41.46 o 
 -12   0   7       61.05       34.28     14.61 o 
 -10   0   7      267.86      303.73     18.70 o 
  -8   0   7       32.78       29.82      7.76 o 
  -6   0   7     1458.42     1505.83     35.36 o 
  -4   0   7     2218.77     2166.07     44.68 o 
  -2   0   7      285.00      224.32     12.11 o 
   0   0   7       20.19       16.05      7.18 o 
   2   0   7     5487.35     5297.68    119.28 o 
   4   0   7     3756.85     3806.71     91.61 o 
   6   0   7     2710.09     2676.24     71.02 o 
   8   0   7       69.27       80.44     12.75 o 
  10   0   7      412.76      369.42     46.68 o 
  12   0   7      158.48      154.07     22.81 o 
  14   0   7      355.39      294.37     31.64 o 
 -15   1   7      138.68       82.70     17.73 o 
 -13   1   7       85.17       91.50     17.78 o 
 -11   1   7     1152.38     1048.51    102.91 o 
  -9   1   7     1017.04     1075.38     29.77 o 
  -7   1   7      139.39      158.27     11.72 o 
  -5   1   7     1403.57     1389.49     32.53 o 
  -3   1   7       47.09       49.96      7.15 o 
  -1   1   7      116.94      186.99     11.20 o 
   1   1   7     4561.72     5055.25    114.40 o 
   3   1   7     2083.21     2176.14     64.80 o 
   5   1   7     2002.04     2111.92     59.61 o 
   7   1   7      216.90      231.90     19.50 o 
   9   1   7      278.69      210.65     22.34 o 
  11   1   7      534.28      543.57     35.10 o 
  13   1   7        7.54       15.93     13.30 o 
  15   1   7      246.22      204.28     27.48 o 
 -14   2   7      107.57      151.29     16.45 o 
 -12   2   7      220.84      199.15     22.88 o 
 -10   2   7      505.75      543.49     32.25 o 
  -8   2   7      139.77      163.84     13.12 o 
  -6   2   7      652.74      648.72     22.74 o 
  -4   2   7     3162.75     3323.65     61.78 o 
  -2   2   7     6200.42     6406.30    108.40 o 
   0   2   7     2460.93     2824.79     63.06 o 
   2   2   7     3118.47     3103.60     80.58 o 
   4   2   7       54.31       71.89      9.56 o 
   6   2   7      316.33      277.40     22.60 o 
   8   2   7       92.78       99.01     13.46 o 
  10   2   7       99.84      102.49     17.15 o 
  12   2   7      294.48      250.05     24.95 o 
  14   2   7      175.86      195.30     24.01 o 
 -15   3   7      229.10      177.57     41.23 o 
 -13   3   7      109.85       92.07     11.54 o 
 -11   3   7       95.65       82.11     18.85 o 
  -9   3   7        8.71        1.68      5.47 o 
  -7   3   7      318.90      347.29     14.59 o 
  -5   3   7      175.73      177.00     10.91 o 
  -3   3   7       77.59       88.02      8.91 o 
  -1   3   7     3293.85     3400.70     62.92 o 
   1   3   7      669.18      647.81     23.10 o 
   3   3   7     1817.20     1962.59     69.21 o 
   5   3   7        9.02       13.86      8.49 o 
   7   3   7     1423.65     1327.93     51.59 o 
   9   3   7      209.20      264.54     40.61 o 
  11   3   7       19.50       28.82     11.31 o 
  13   3   7       40.58       46.65     17.51 o 
  15   3   7       72.37      104.61     19.34 o 
 -14   4   7        9.67       36.02     29.50 o 
 -12   4   7      171.94      114.73     34.26 o 
 -10   4   7       39.19       28.40      5.95 o 
  -8   4   7      266.00      249.74     14.96 o 
  -6   4   7      382.40      413.92     15.30 o 
  -4   4   7        9.83       12.90      5.16 o 
  -2   4   7      775.97      875.66     24.02 o 
   0   4   7     1572.92     1690.28     37.54 o 
   2   4   7      198.42      237.82     21.63 o 
   4   4   7     3047.34     3100.89     68.46 o 
   6   4   7     1118.52     1060.79     42.74 o 
   8   4   7      100.42      102.09     12.61 o 
  10   4   7       38.84       61.88     12.38 o 
  12   4   7       83.36      103.15     15.71 o 
  14   4   7      115.70      125.17     17.19 o 
 -15   5   7       75.99       -0.46     28.74 o 
 -13   5   7       15.21       18.08     26.97 o 
 -11   5   7      294.06      202.87     44.68 o 
  -9   5   7       67.74       84.68     29.66 o 
  -7   5   7      108.17      122.93      9.57 o 
  -5   5   7       41.81       47.60      6.63 o 
  -3   5   7     1067.53     1023.70     32.14 o 
  -1   5   7       20.14       16.39      5.92 o 
   1   5   7     1462.96     1603.69     61.60 o 
   3   5   7      514.68      515.32     23.46 o 
   5   5   7      424.59      413.79     21.01 o 
   7   5   7      449.31      464.93     26.05 o 
   9   5   7      284.80      282.97     20.72 o 
  11   5   7       82.47       94.67     13.80 o 
  13   5   7       50.61       64.20     12.05 o 
 -14   6   7       26.28       -9.50     26.28 o 
 -12   6   7       21.57       33.03     27.66 o 
 -10   6   7       23.53       15.71     24.67 o 
  -8   6   7      237.28      262.88     46.67 o 
  -6   6   7      219.25      211.42     11.36 o 
  -4   6   7      874.34      901.46     32.84 o 
  -2   6   7      601.04      619.72     20.76 o 
   0   6   7      607.43      628.48     21.48 o 
   2   6   7     1078.50     1090.76     34.56 o 
   4   6   7      729.70      676.27     27.45 o 
   6   6   7     1171.13     1170.88     76.46 o 
   8   6   7      411.28      429.56     29.24 o 
  10   6   7      306.54      292.20     19.41 o 
  12   6   7       79.41       89.35     16.09 o 
 -13   7   7      166.10      186.99     47.44 o 
 -11   7   7       10.44       -9.89     20.69 o 
  -9   7   7       77.36       63.07     31.11 o 
  -7   7   7      141.55      131.97     34.64 o 
  -5   7   7       52.35       56.99      9.60 o 
  -3   7   7      223.30      228.13     16.61 o 
  -1   7   7      181.60      176.82     14.94 o 
   1   7   7     1555.28     1602.33     43.29 o 
   3   7   7      387.54      378.33     21.77 o 
   5   7   7      679.52      754.19     37.79 o 
   7   7   7      548.67      510.48     26.27 o 
   9   7   7      315.60      325.58     28.28 o 
 -12   8   7       86.17       78.70     36.78 o 
 -10   8   7      507.12      649.23     74.43 o 
  -8   8   7        4.94       51.34     27.82 o 
  -6   8   7      298.76      293.32     47.06 o 
  -4   8   7       51.19       35.34      8.50 o 
  -2   8   7     1144.94     1099.33     37.85 o 
   0   8   7     1043.61     1004.11     37.78 o 
   2   8   7     1246.70     1232.64     36.84 o 
   4   8   7     1143.52     1104.74     37.32 o 
   6   8   7     1053.12      974.76     42.48 o 
   8   8   7       15.88       12.87     12.41 o 
 -11   9   7       38.20       29.35     32.49 o 
  -9   9   7       84.42      130.74     40.62 o 
  -7   9   7       29.95       64.29     31.34 o 
  -5   9   7      989.52     1097.25     41.09 o 
  -3   9   7       40.54       17.81     23.10 o 
  -1   9   7     2240.59     1961.19     72.87 o 
   1   9   7       94.73       89.67     17.30 o 
   3   9   7      338.08      321.22     36.64 o 
   5   9   7      243.13      218.96     27.90 o 
   7   9   7       34.48       22.76     12.49 o 
 -10  10   7       13.48      -15.71     23.45 o 
  -8  10   7        2.75        6.59     22.91 o 
  -6  10   7       73.47       91.81     33.26 o 
  -4  10   7        3.65       -8.36      8.36 o 
  -2  10   7      614.51      562.76     34.29 o 
   0  10   7      141.58      132.02     20.56 o 
   2  10   7      484.90      463.41     65.73 o 
   4  10   7       27.75        2.91     13.49 o 
   6  10   7       16.25       30.12     13.72 o 
  -9  11   7      160.67      207.15     50.04 o 
  -7  11   7      102.32      143.00     42.07 o 
  -5  11   7       24.33       71.65     30.81 o 
  -3  11   7      355.44      383.83     28.01 o 
  -1  11   7      116.09      106.60     19.17 o 
   1  11   7      741.64      587.18     38.54 o 
   3  11   7      145.73      189.67     31.27 o 
   5  11   7       44.36       26.74     17.93 o 
  -8  12   7       77.93       44.45     33.79 o 
  -6  12   7       27.32      -20.15     20.15 o 
  -4  12   7       79.65       37.24     28.35 o 
  -2  12   7      100.00       73.92     17.41 o 
   0  12   7       63.25       25.91     14.25 o 
   2  12   7       26.55       10.02     11.45 o 
   4  12   7       32.50       15.17     19.08 o 
  -5  13   7        9.51        1.53     27.36 o 
  -3  13   7       15.57       23.39     12.78 o 
  -1  13   7        1.41       18.42     13.57 o 
   1  13   7      101.06      121.56     22.36 o 
   3  13   7        8.04      -11.56     16.48 o 
  -2  14   7        8.45        0.58     12.72 o 
   0  14   7       72.65       96.05     20.97 o 
   2  14   7       35.40       73.29     22.87 o 
  -5 -13   8        4.82       20.08     31.26 o 
  -3 -13   8       29.00       24.45     32.57 o 
   3 -13   8        8.00       17.32     30.50 o 
   5 -13   8        8.78       19.36     24.46 o 
  -6 -12   8        8.13       14.71     35.63 o 
  -4 -12   8        2.37       35.25     30.12 o 
  -2 -12   8       98.28      118.93     40.31 o 
   0 -12   8      234.33      186.31     43.76 o 
   2 -12   8       71.55       86.69     24.73 o 
   4 -12   8       57.39       60.19     24.30 o 
   6 -12   8       62.09       69.61     46.55 o 
  -9 -11   8       25.66       75.94     41.38 o 
  -7 -11   8       41.75       59.31     41.76 o 
  -5 -11   8      180.42      226.15     49.20 o 
  -3 -11   8       43.25       40.38     27.97 o 
  -1 -11   8       29.94       23.91     17.02 o 
   1 -11   8      100.26       98.58     18.77 o 
   3 -11   8       89.68      108.27     24.43 o 
   5 -11   8       59.10       60.48     23.89 o 
   7 -11   8       89.66      141.96     32.32 o 
   9 -11   8       38.84       45.55     27.52 o 
 -10 -10   8       40.92       56.63     36.78 o 
  -8 -10   8       15.07      -10.42     30.50 o 
  -6 -10   8       73.42       87.21     37.17 o 
  -4 -10   8      447.86      425.63     60.17 o 
  -2 -10   8      134.88      132.12     23.15 o 
   0 -10   8      101.44       98.48     16.94 o 
   2 -10   8       48.07       40.78     22.76 o 
   4 -10   8       67.39       66.84     21.66 o 
   6 -10   8       12.07       22.17     22.68 o 
   8 -10   8        7.87       27.77     21.97 o 
  10 -10   8       16.28       29.54     24.37 o 
 -11  -9   8       98.22       94.26     43.45 o 
  -9  -9   8      274.72      323.42     61.16 o 
  -7  -9   8       72.95       61.92     34.33 o 
  -5  -9   8      358.50      394.57     58.48 o 
  -3  -9   8        7.72       14.25     10.81 o 
  -1  -9   8     3377.75     3318.21     89.67 o 
   1  -9   8      550.37      491.61     30.49 o 
   3  -9   8      360.14      387.74     28.85 o 
   5  -9   8      404.76      354.83     34.10 o 
   7  -9   8       29.92       15.55     18.73 o 
   9  -9   8       25.32       25.80     32.61 o 
  11  -9   8       44.95       -0.56     34.33 o 
 -12  -8   8        3.16        0.61     27.28 o 
 -10  -8   8      164.53      140.40     45.60 o 
  -8  -8   8       59.75       47.97     30.73 o 
  -6  -8   8      673.31      636.29     70.84 o 
  -4  -8   8      434.59      431.02     25.64 o 
  -2  -8   8     1669.63     1737.18     55.08 o 
   0  -8   8      200.65      222.18     20.89 o 
   2  -8   8      226.14      294.17     29.66 o 
   4  -8   8      638.56      559.67     32.86 o 
   6  -8   8      948.80      815.46     40.20 o 
   8  -8   8      151.56      127.07     35.94 o 
  10  -8   8       51.98       60.78     24.84 o 
  12  -8   8       27.21       28.79     24.02 o 
 -13  -7   8       13.92       20.08     30.12 o 
 -11  -7   8       87.47       92.42     38.47 o 
  -9  -7   8      217.75      128.98     41.46 o 
  -7  -7   8      108.28       44.45     27.44 o 
  -5  -7   8      516.70      461.50     49.71 o 
  -3  -7   8       73.52       63.29     17.18 o 
  -1  -7   8      117.75      125.25     15.80 o 
   1  -7   8     1483.94     1469.95     50.05 o 
   3  -7   8      177.11      219.66     20.80 o 
   5  -7   8     1964.91     1981.08     62.93 o 
   7  -7   8      276.50      328.89     26.73 o 
   9  -7   8      236.01      300.41     37.45 o 
  11  -7   8      181.64      182.15     33.14 o 
  13  -7   8       38.41       68.23     26.02 o 
 -14  -6   8      133.20      137.10     40.62 o 
 -12  -6   8       31.54       30.50     27.43 o 
 -10  -6   8        8.79      -19.77     21.69 o 
  -8  -6   8      797.82      844.43     77.67 o 
  -6  -6   8      113.56      121.02     14.30 o 
  -4  -6   8      162.75      152.92     15.71 o 
  -2  -6   8      942.06      922.11     36.35 o 
   0  -6   8     1614.47     1614.26     51.09 o 
   2  -6   8      102.23      130.25     31.31 o 
   4  -6   8      959.93      917.51     38.07 o 
   6  -6   8      143.73      143.26     18.68 o 
   8  -6   8      280.18      322.71     26.65 o 
  10  -6   8      114.95      110.08     25.90 o 
  12  -6   8       92.81       71.21     49.93 o 
  14  -6   8        2.24        4.98     19.41 o 
 -13  -5   8       12.86       -8.89     18.85 o 
 -11  -5   8      169.74      134.80     37.94 o 
  -9  -5   8       60.03       40.23     25.52 o 
  -7  -5   8       33.41       24.08      9.75 o 
  -5  -5   8      216.85      232.37     17.89 o 
  -3  -5   8      720.30      748.49     45.20 o 
  -1  -5   8     1639.36     1621.34     50.67 o 
   1  -5   8      271.93      308.65     21.30 o 
   3  -5   8      189.89      135.43     16.08 o 
   5  -5   8       41.57       24.82     15.03 o 
   7  -5   8      109.74      106.95     16.15 o 
   9  -5   8      860.33      871.19     54.11 o 
  11  -5   8      184.17      215.38     32.48 o 
  13  -5   8       14.83        5.26     17.97 o 
 -14  -4   8        9.31       13.56     22.30 o 
 -12  -4   8       28.77       53.18     26.44 o 
 -10  -4   8       50.30       47.28     23.22 o 
  -8  -4   8      402.18      433.58     24.31 o 
  -6  -4   8       73.93       81.06     12.26 o 
  -4  -4   8      519.58      448.80     23.78 o 
  -2  -4   8      836.95      845.11     32.89 o 
   0  -4   8      253.85      276.11     19.69 o 
   2  -4   8      314.96      342.60     21.95 o 
   4  -4   8      241.42      268.84     21.11 o 
   6  -4   8      343.48      321.68     42.92 o 
   8  -4   8      417.68      423.83     40.57 o 
  10  -4   8      140.69       85.53     16.69 o 
  12  -4   8      132.89      107.02     23.48 o 
  14  -4   8       29.52       22.56     31.53 o 
 -15  -3   8      134.45      130.58     38.93 o 
 -13  -3   8      141.83      179.94     39.70 o 
 -11  -3   8       13.61        7.74     19.39 o 
  -9  -3   8      144.36      168.87     21.49 o 
  -7  -3   8       86.04       84.41     13.88 o 
  -5  -3   8     1695.49     1661.55     49.84 o 
  -3  -3   8       17.21       10.76      7.24 o 
  -1  -3   8     4369.79     4839.39    114.64 o 
   1  -3   8      835.90      800.84     31.95 o 
   3  -3   8      746.63      804.48     43.20 o 
   5  -3   8      255.65      248.73     33.91 o 
   7  -3   8       27.53       25.81     10.95 o 
   9  -3   8      136.41      100.86     16.63 o 
  11  -3   8       60.69       32.43     18.96 o 
  13  -3   8       92.12       88.83     37.28 o 
  15  -3   8       47.68       47.05     22.17 o 
 -14  -2   8      139.58       99.24     31.80 o 
 -12  -2   8       98.32      129.43     31.96 o 
 -10  -2   8       25.90       22.58     10.78 o 
  -8  -2   8      241.21      290.14     31.03 o 
  -6  -2   8      232.70      212.28     23.20 o 
  -4  -2   8      137.70      140.38     14.57 o 
  -2  -2   8     1361.21     1421.15     52.28 o 
   0  -2   8      524.87      426.24     24.81 o 
   2  -2   8     2201.64     2443.84     65.60 o 
   4  -2   8     1035.14     1005.77     37.44 o 
   6  -2   8     1456.24     1397.80     47.43 o 
   8  -2   8      103.21       90.08     15.16 o 
  10  -2   8      462.34      457.72     29.38 o 
  12  -2   8      790.18      788.90     39.82 o 
  14  -2   8      194.18      218.22     31.39 o 
 -15  -1   8      185.56      237.73     41.61 o 
 -13  -1   8       44.23       56.32     23.91 o 
 -11  -1   8      267.60      278.26     66.79 o 
  -9  -1   8      395.93      404.22     25.09 o 
  -7  -1   8      763.06      768.51     33.18 o 
  -5  -1   8     1176.01     1156.40     39.77 o 
  -3  -1   8     1229.02     1331.17     42.24 o 
  -1  -1   8      173.04      174.94     15.41 o 
   1  -1   8     7167.00     7321.29    160.68 o 
   3  -1   8      240.65      206.32     23.81 o 
   5  -1   8     3790.27     3696.73     92.31 o 
   7  -1   8      388.64      421.20     25.57 o 
   9  -1   8      959.26      988.17     44.84 o 
  11  -1   8      817.44      797.47     38.43 o 
  13  -1   8      125.97      144.33     28.43 o 
  15  -1   8       47.98       61.21     46.67 o 
 -14   0   8      151.14      165.53     34.33 o 
 -12   0   8      536.86      532.05     37.04 o 
 -10   0   8      301.31      276.16     32.03 o 
  -8   0   8      398.80      433.36     21.73 o 
  -6   0   8      232.01      288.75     17.57 o 
  -4   0   8     1767.80     1917.32     54.80 o 
  -2   0   8     7891.69     7526.84    164.41 o 
   0   0   8     2315.37     2268.78     61.36 o 
   2   0   8     1771.10     2006.62     56.93 o 
   4   0   8      529.24      525.63     33.86 o 
   6   0   8      274.30      236.73     19.34 o 
   8   0   8       69.18       58.84     12.60 o 
  10   0   8       34.89       21.51     11.04 o 
  12   0   8        0.11      -10.17     10.17 o 
  14   0   8       28.39       30.33     17.12 o 
 -15   1   8      185.67      169.34     23.64 o 
 -13   1   8       44.26       19.19     13.34 o 
 -11   1   8      268.16      219.74     30.73 o 
  -9   1   8      395.46      417.20     19.16 o 
  -7   1   8      762.48      824.33     25.29 o 
  -5   1   8     1176.12     1204.98     30.86 o 
  -3   1   8     1231.43     1316.33     44.27 o 
  -1   1   8      172.78      151.30     15.63 o 
   1   1   8     7168.42     7309.45    160.26 o 
   3   1   8      240.61      184.73     16.38 o 
   5   1   8     3789.13     3627.41     91.33 o 
   7   1   8      387.35      436.89     25.39 o 
   9   1   8      959.48      924.81     38.44 o 
  11   1   8      816.96      809.03     37.25 o 
  13   1   8      125.69      148.40     23.99 o 
  15   1   8       48.13       56.70     19.90 o 
 -14   2   8      139.38      106.19     15.68 o 
 -12   2   8       98.41      122.33     19.99 o 
 -10   2   8       25.97       45.67     13.50 o 
  -8   2   8      241.17      263.24     15.02 o 
  -6   2   8      232.62      217.92     13.51 o 
  -4   2   8      137.68      180.25     12.07 o 
  -2   2   8     1362.12     1404.28     34.92 o 
   0   2   8      524.66      488.12     30.64 o 
   2   2   8     2200.26     2340.26     64.06 o 
   4   2   8     1035.50     1027.96     65.88 o 
   6   2   8     1454.47     1484.81     47.23 o 
   8   2   8      102.85      108.26     15.02 o 
  10   2   8      461.81      483.40     32.85 o 
  12   2   8      790.29      793.87     73.94 o 
  14   2   8      193.94      246.46     44.07 o 
 -15   3   8      134.48      130.97     39.77 o 
 -13   3   8      142.06      134.53     14.63 o 
 -11   3   8       13.73        5.46     12.80 o 
  -9   3   8      144.13      184.36     19.29 o 
  -7   3   8       86.29       82.04      9.22 o 
  -5   3   8     1692.66     1685.98     38.19 o 
  -3   3   8       17.12       26.21      6.67 o 
  -1   3   8     4369.24     5031.07     99.79 o 
   1   3   8      835.28      854.04     32.54 o 
   3   3   8      747.35      766.83     30.95 o 
   5   3   8      254.89      254.08     18.77 o 
   7   3   8       27.28       23.31     10.44 o 
   9   3   8      135.90      124.69     28.70 o 
  11   3   8       60.76       77.93     15.98 o 
  13   3   8       92.09       94.25     18.35 o 
  15   3   8       47.67       43.07     16.72 o 
 -14   4   8        9.33      -19.00     21.84 o 
 -12   4   8       28.88       29.43     10.38 o 
 -10   4   8       50.36       30.01     11.28 o 
  -8   4   8      401.46      452.74     23.89 o 
  -6   4   8       74.36       97.35      9.36 o 
  -4   4   8      519.60      525.34     18.85 o 
  -2   4   8      838.33      872.96     25.19 o 
   0   4   8      254.06      261.15     19.11 o 
   2   4   8      315.98      315.93     36.83 o 
   4   4   8      242.57      280.24     21.12 o 
   6   4   8      343.33      306.38     24.04 o 
   8   4   8      418.27      434.41     24.94 o 
  10   4   8      140.23      145.19     18.40 o 
  12   4   8      133.07      115.39     22.38 o 
  14   4   8       29.41       32.15     37.47 o 
 -13   5   8       12.94       30.35     29.66 o 
 -11   5   8      169.67      156.26     40.54 o 
  -9   5   8       59.99       58.05      8.19 o 
  -7   5   8       33.31       25.05      6.68 o 
  -5   5   8      216.46      202.34     12.18 o 
  -3   5   8      721.14      755.21     30.86 o 
  -1   5   8     1637.13     1652.05     38.79 o 
   1   5   8      271.37      284.70     20.35 o 
   3   5   8      189.57      182.66     16.36 o 
   5   5   8       41.16       47.74      9.68 o 
   7   5   8      109.79      118.02     16.52 o 
   9   5   8      859.66      851.15     39.16 o 
  11   5   8      184.05      212.56     20.24 o 
  13   5   8       14.69       35.36     12.63 o 
 -14   6   8      133.16      139.63     40.85 o 
 -12   6   8       31.75       35.71     29.12 o 
 -10   6   8        8.80       33.18     25.90 o 
  -8   6   8      796.99      822.72     35.19 o 
  -6   6   8      113.35      111.13     18.21 o 
  -4   6   8      162.39      144.61     14.24 o 
  -2   6   8      941.29     1018.46     31.05 o 
   0   6   8     1616.55     1579.41     44.53 o 
   2   6   8      102.27      109.02     25.39 o 
   4   6   8      958.26      943.54     31.24 o 
   6   6   8      144.30      155.37     27.24 o 
   8   6   8      279.91      330.82     23.49 o 
  10   6   8      114.91      105.25     15.79 o 
  12   6   8       92.54      103.21     15.29 o 
 -13   7   8       13.88       16.86     29.66 o 
 -11   7   8       87.37      121.85     39.16 o 
  -9   7   8      217.78      203.71     43.84 o 
  -7   7   8      107.92      158.86     38.93 o 
  -5   7   8      517.51      397.29     58.80 o 
  -3   7   8       73.88       45.58      8.93 o 
  -1   7   8      117.79      115.84     11.72 o 
   1   7   8     1484.36     1470.98     48.59 o 
   3   7   8      176.92      204.70     19.90 o 
   5   7   8     1966.23     1796.13     65.42 o 
   7   7   8      276.24      275.50     22.29 o 
   9   7   8      236.17      254.72     19.86 o 
  11   7   8      181.77      195.35     22.53 o 
 -12   8   8        3.14      -16.48     26.44 o 
 -10   8   8      164.49      121.54     41.38 o 
  -8   8   8       59.84       89.28     32.11 o 
  -6   8   8      672.85      693.24     46.31 o 
  -4   8   8      435.00      464.75     46.07 o 
  -2   8   8     1670.39     1760.41     70.97 o 
   0   8   8      200.93      186.95     26.02 o 
   2   8   8      227.12      307.52     22.61 o 
   4   8   8      637.64      623.79     95.67 o 
   6   8   8      949.26      805.38     37.33 o 
   8   8   8      151.51      161.69     16.74 o 
 -11   9   8       98.20       83.68     36.09 o 
  -9   9   8      275.19      239.81     50.81 o 
  -7   9   8       72.65      111.35     35.56 o 
  -5   9   8      359.62      347.02     23.65 o 
  -3   9   8        7.63       22.21     11.80 o 
  -1   9   8     3377.74     3354.46    183.24 o 
   1   9   8      549.30      548.30     67.00 o 
   3   9   8      360.12      389.54     31.43 o 
   5   9   8      404.77      411.91     38.86 o 
   7   9   8       29.86       17.62     14.33 o 
 -10  10   8       40.97       88.51     37.40 o 
  -8  10   8       15.15      -15.25     23.83 o 
  -6  10   8       73.40      126.21     37.78 o 
  -4  10   8      447.68      480.32     30.35 o 
  -2  10   8      134.65      120.40     26.59 o 
   0  10   8      101.26       82.69     28.28 o 
   2  10   8       48.04       50.57     16.38 o 
   4  10   8       67.78      103.61     25.06 o 
   6  10   8       12.04       29.50     17.24 o 
  -9  11   8       25.70       61.92     36.09 o 
  -7  11   8       41.59       51.65     29.81 o 
  -5  11   8      180.01      124.38     37.94 o 
  -3  11   8       43.15       92.55     17.50 o 
  -1  11   8       29.50       29.04     14.75 o 
   1  11   8      100.04       85.26     18.77 o 
   3  11   8       89.93       85.29     35.98 o 
   5  11   8       58.93       46.59     20.69 o 
  -6  12   8        8.12        3.75     27.13 o 
  -4  12   8        2.39       -7.51     21.53 o 
  -2  12   8       98.10       97.15     19.00 o 
   0  12   8      234.74      257.08     28.72 o 
   2  12   8       71.88       72.82     18.14 o 
   4  12   8       57.30       53.43     17.43 o 
  -5  13   8        4.79       17.55     29.12 o 
  -3  13   8       29.04       25.39     13.73 o 
  -1  13   8      106.21      145.08     23.71 o 
   1  13   8       24.63       27.71     18.81 o 
   3  13   8        8.00       10.26     15.20 o 
  -3 -13   9       23.92        6.74     31.04 o 
   3 -13   9       23.65      -26.28     27.82 o 
  -6 -12   9       58.45       72.49     39.47 o 
  -4 -12   9       61.35       58.24     39.24 o 
  -2 -12   9        2.46       -0.92     24.75 o 
   2 -12   9       39.91       39.16     28.35 o 
   4 -12   9      135.70      224.65     34.86 o 
   6 -12   9       71.03      126.31     32.02 o 
  -7 -11   9      141.63      178.33     51.88 o 
  -5 -11   9       60.86       52.34     36.78 o 
  -3 -11   9      141.93      124.53     41.08 o 
  -1 -11   9      145.39      126.22     38.70 o 
   1 -11   9      165.29      153.83     22.51 o 
   3 -11   9       93.06      102.76     45.94 o 
   5 -11   9      119.81      176.30     32.25 o 
   7 -11   9      120.73      187.17     35.66 o 
 -10 -10   9       21.93       22.68     33.95 o 
  -8 -10   9       98.95      144.61     46.36 o 
  -6 -10   9       56.79       51.88     37.47 o 
  -4 -10   9      235.31      299.74     55.33 o 
  -2 -10   9      391.98      397.81     35.94 o 
   0 -10   9       51.80       39.54     15.30 o 
   2 -10   9      113.81       88.42     18.01 o 
   4 -10   9      204.79      180.33     30.51 o 
   6 -10   9       25.68       10.15     17.46 o 
   8 -10   9       50.78       97.09     28.85 o 
  10 -10   9      200.50      317.04     46.76 o 
 -11  -9   9       29.45       49.43     40.15 o 
  -9  -9   9      305.23      377.54     66.91 o 
  -7  -9   9      167.69      183.54     49.05 o 
  -5  -9   9     2323.14     2313.88    138.43 o 
  -3  -9   9       35.35       43.42     13.46 o 
  -1  -9   9     2043.32     1878.92     80.60 o 
   1  -9   9      887.10      960.77     42.41 o 
   3  -9   9        4.91       11.63     14.90 o 
   5  -9   9      128.59      162.64     29.10 o 
   7  -9   9       97.63      117.42     56.33 o 
   9  -9   9       53.57       71.24     26.65 o 
  11  -9   9       53.51       49.33     27.46 o 
 -12  -8   9       70.09      129.35     46.06 o 
 -10  -8   9        8.51      -23.99     23.99 o 
  -8  -8   9       19.69       12.26     28.20 o 
  -6  -8   9        0.12        7.13     24.37 o 
  -4  -8   9      225.73      223.04     20.50 o 
  -2  -8   9     1371.00     1334.89     70.80 o 
   0  -8   9     1109.12     1081.34     44.02 o 
   2  -8   9      219.74      199.66     41.23 o 
   4  -8   9      171.78      192.25     42.70 o 
   6  -8   9      210.93      219.58     23.95 o 
   8  -8   9        7.86      -14.76     16.68 o 
  10  -8   9       85.64      117.12     28.94 o 
  12  -8   9       67.72      116.97     73.91 o 
 -13  -7   9       83.03      108.36     41.92 o 
 -11  -7   9       48.57       11.72     28.97 o 
  -9  -7   9      331.25      266.49     54.42 o 
  -7  -7   9      182.13      235.20     47.59 o 
  -5  -7   9      393.88      391.56     24.90 o 
  -3  -7   9       19.83       36.32     12.19 o 
  -1  -7   9      280.32      293.03     22.94 o 
   1  -7   9      833.36      770.10     35.94 o 
   3  -7   9      399.62      381.82     27.15 o 
   5  -7   9      255.21      273.09     24.86 o 
   7  -7   9      101.01       74.66     22.83 o 
   9  -7   9      126.64      100.05     25.03 o 
  11  -7   9       45.62       59.46     22.46 o 
 -12  -6   9       72.10       71.65     36.71 o 
 -10  -6   9      111.24      111.81     36.78 o 
  -8  -6   9      277.13      320.13     53.88 o 
  -6  -6   9      304.89      277.01     24.23 o 
  -4  -6   9        0.90       17.52     10.12 o 
  -2  -6   9      375.45      449.96     26.47 o 
   0  -6   9      166.34      173.82     18.57 o 
   2  -6   9       41.65       47.16     12.34 o 
   4  -6   9      349.84      388.21     43.83 o 
   6  -6   9      989.43      972.96     42.50 o 
   8  -6   9      308.98      278.36     25.76 o 
  10  -6   9      116.26      111.36     31.50 o 
  12  -6   9      201.43      188.16     35.51 o 
 -13  -5   9        4.02      -20.23     23.07 o 
 -11  -5   9      278.15      210.30     45.91 o 
  -9  -5   9       36.40       52.65     28.05 o 
  -7  -5   9       70.87      106.16     14.76 o 
  -5  -5   9        1.60        6.68      8.80 o 
  -3  -5   9      537.61      560.94     28.09 o 
  -1  -5   9      216.10      229.61     20.15 o 
   1  -5   9      357.44      337.37     23.66 o 
   3  -5   9      637.79      710.70     34.71 o 
   5  -5   9      464.89      473.98     34.33 o 
   7  -5   9     1272.59     1277.67     60.68 o 
   9  -5   9      237.07      201.43     23.12 o 
  11  -5   9      104.07      106.84     24.74 o 
  13  -5   9        0.90        2.68     19.52 o 
 -14  -4   9        6.40       15.33     23.83 o 
 -12  -4   9       85.48      107.52     33.72 o 
 -10  -4   9        4.13       24.37     22.84 o 
  -8  -4   9      224.78      187.58     18.37 o 
  -6  -4   9       18.56       12.10      9.14 o 
  -4  -4   9     1409.03     1464.39     50.44 o 
  -2  -4   9      360.81      423.70     24.54 o 
   0  -4   9        9.41       20.00      9.81 o 
   2  -4   9     1026.07     1079.75     40.56 o 
   4  -4   9     1348.71     1315.95     47.40 o 
   6  -4   9      781.50      747.99     41.36 o 
   8  -4   9      856.81      940.96     54.75 o 
  10  -4   9      162.15      176.65     24.55 o 
  12  -4   9      394.90      431.27     43.37 o 
  14  -4   9       27.20       40.37     22.30 o 
 -13  -3   9       22.58       15.40     21.38 o 
 -11  -3   9       18.56       11.95     20.61 o 
  -9  -3   9       58.62       45.94     13.97 o 
  -7  -3   9      250.64      302.48     21.61 o 
  -5  -3   9      822.84      826.99     33.34 o 
  -3  -3   9      957.97      985.67     54.07 o 
  -1  -3   9      773.59      765.92     32.11 o 
   1  -3   9      211.65      221.80     18.88 o 
   3  -3   9      169.89      167.66     22.42 o 
   5  -3   9      293.13      352.02     36.56 o 
   7  -3   9      445.09      434.49     27.93 o 
   9  -3   9      462.70      381.26     28.79 o 
  11  -3   9      604.59      490.96     33.30 o 
  13  -3   9       47.16       43.99     18.46 o 
 -14  -2   9       41.01       54.87     23.91 o 
 -12  -2   9       45.48       27.82     22.61 o 
 -10  -2   9       77.51       99.23     15.61 o 
  -8  -2   9      147.54       93.40     14.94 o 
  -6  -2   9      953.30      846.19     35.02 o 
  -4  -2   9     1849.71     1887.59     55.46 o 
  -2  -2   9      755.77      729.25     31.14 o 
   0  -2   9     2416.75     2275.04     64.07 o 
   2  -2   9      402.63      409.39     24.37 o 
   4  -2   9       90.77       37.54     21.10 o 
   6  -2   9      331.54      322.87     24.00 o 
   8  -2   9     2836.68     2894.02     81.49 o 
  10  -2   9     1011.62     1047.20     44.79 o 
  12  -2   9      946.06      876.85     55.80 o 
  14  -2   9      115.48      114.72     25.91 o 
 -15  -1   9      121.75      106.44     33.18 o 
 -13  -1   9      141.24      133.50     33.34 o 
 -11  -1   9       27.22       33.40     13.01 o 
  -9  -1   9      533.11      543.48     29.98 o 
  -7  -1   9      149.10      129.86     16.37 o 
  -5  -1   9      456.26      473.87     25.79 o 
  -3  -1   9      216.91      217.11     18.18 o 
  -1  -1   9     2603.10     2596.84     70.36 o 
   1  -1   9      607.69      673.38     29.79 o 
   3  -1   9     2677.90     2490.76     69.80 o 
   5  -1   9        4.15       -4.81      7.26 o 
   7  -1   9       28.46       34.48     11.65 o 
   9  -1   9      640.84      574.79     32.79 o 
  11  -1   9        4.14      -10.11     10.11 o 
  13  -1   9       12.55       27.89     16.85 o 
  15  -1   9       25.65       -0.77     17.65 o 
 -14   0   9      225.63      189.68     36.25 o 
 -12   0   9        0.02        6.40     14.48 o 
 -10   0   9       30.76       23.33     12.07 o 
  -8   0   9      627.51      630.47     45.70 o 
  -6   0   9        2.20       -3.66      7.97 o 
  -4   0   9       51.75       60.45     11.81 o 
  -2   0   9     3596.34     3480.49     87.89 o 
   0   0   9      300.20      367.43     22.30 o 
   2   0   9     3040.18     3281.93     84.86 o 
   4   0   9      444.89      436.81     25.19 o 
   6   0   9      360.28      359.30     27.94 o 
   8   0   9      254.98      268.05     22.96 o 
  10   0   9       47.34       59.70     19.17 o 
  12   0   9      389.88      400.87     41.66 o 
  14   0   9       60.63       65.43     20.70 o 
 -15   1   9      122.03      110.20     30.81 o 
 -13   1   9      141.13      143.22     23.50 o 
 -11   1   9       27.18       24.35     31.30 o 
  -9   1   9      532.79      572.23     30.91 o 
  -7   1   9      148.32      144.09     14.79 o 
  -5   1   9      457.88      446.63     22.03 o 
  -3   1   9      216.64      188.54     18.23 o 
  -1   1   9     2601.51     2625.02     70.66 o 
   1   1   9      608.27      674.45     29.59 o 
   3   1   9     2678.51     2544.73    101.77 o 
   5   1   9        4.15       15.04      8.47 o 
   7   1   9       28.34       63.98     14.00 o 
   9   1   9      640.15      572.16     31.63 o 
  11   1   9        4.09       16.08     11.70 o 
  13   1   9       12.52       -5.58     12.20 o 
  15   1   9       25.63       50.71     19.73 o 
 -14   2   9       40.99       20.32     14.57 o 
 -12   2   9       45.64       30.55     15.08 o 
 -10   2   9       77.46       83.97     17.43 o 
  -8   2   9      147.07      127.64     16.53 o 
  -6   2   9      953.44      934.61     27.50 o 
  -4   2   9     1850.37     1799.17     52.81 o 
  -2   2   9      756.47      782.53     31.71 o 
   0   2   9     2418.67     2296.03     64.17 o 
   2   2   9      401.12      417.66     23.99 o 
   4   2   9       90.51       39.45     12.69 o 
   6   2   9      331.18      304.18     22.28 o 
   8   2   9     2834.51     2751.56     78.61 o 
  10   2   9     1011.03     1034.16     42.79 o 
  12   2   9      946.76      939.70     41.91 o 
  14   2   9      115.45      125.52     21.07 o 
 -13   3   9       22.49       32.37     14.17 o 
 -11   3   9       18.56       30.75     13.33 o 
  -9   3   9       58.20       44.49     11.90 o 
  -7   3   9      250.73      288.25     15.80 o 
  -5   3   9      822.79      790.89     24.90 o 
  -3   3   9      957.58     1022.70     28.79 o 
  -1   3   9      774.66      788.19     32.35 o 
   1   3   9      212.20      163.68     17.43 o 
   3   3   9      170.17      144.71     24.78 o 
   5   3   9      292.80      298.55     30.78 o 
   7   3   9      444.35      399.36     25.02 o 
   9   3   9      463.71      444.69     27.78 o 
  11   3   9      605.26      549.30     55.08 o 
  13   3   9       46.95       45.19     28.32 o 
 -14   4   9        6.44       50.65     33.41 o 
 -12   4   9       85.18       95.09     15.92 o 
 -10   4   9        4.15       24.67     12.80 o 
  -8   4   9      224.74      218.27     19.57 o 
  -6   4   9       18.61       14.60      6.29 o 
  -4   4   9     1410.98     1504.20     36.77 o 
  -2   4   9      360.52      389.73     20.59 o 
   0   4   9        9.43        8.41      8.16 o 
   2   4   9     1025.20     1088.53     40.08 o 
   4   4   9     1350.51     1423.60     47.06 o 
   6   4   9      779.64      720.07     62.19 o 
   8   4   9      857.24      845.56     36.69 o 
  10   4   9      162.61      148.72     23.95 o 
  12   4   9      394.83      340.55     28.04 o 
  14   4   9       27.11       29.82     15.15 o 
 -13   5   9        3.99       18.54     31.11 o 
 -11   5   9      277.67      218.66     48.28 o 
  -9   5   9       36.03       95.48     15.26 o 
  -7   5   9       70.81       79.24     10.97 o 
  -5   5   9        1.55       -1.83      5.87 o 
  -3   5   9      537.23      520.95     20.68 o 
  -1   5   9      215.57      219.53     25.33 o 
   1   5   9      356.59      396.38     26.42 o 
   3   5   9      638.38      629.64     43.76 o 
   5   5   9      464.03      576.36     24.82 o 
   7   5   9     1273.20     1262.65     82.17 o 
   9   5   9      236.55      259.67     23.74 o 
  11   5   9      104.05      120.32     18.96 o 
  13   5   9        0.89       20.74     13.10 o 
 -12   6   9       71.93        9.66     30.42 o 
 -10   6   9      111.28      174.57     43.37 o 
  -8   6   9      277.01      286.72     21.70 o 
  -6   6   9      305.46      275.55     33.03 o 
  -4   6   9        0.99       22.30      7.04 o 
  -2   6   9      375.28      455.21     25.63 o 
   0   6   9      166.57      134.82     16.69 o 
   2   6   9       41.49       20.13     16.29 o 
   4   6   9      349.11      376.15     21.00 o 
   6   6   9      987.70      973.36     38.46 o 
   8   6   9      308.72      309.96     25.15 o 
  10   6   9      116.12       85.18     15.72 o 
  12   6   9      201.23      244.42     21.49 o 
 -13   7   9       83.14       32.95     37.47 o 
 -11   7   9       48.43       81.08     41.15 o 
  -9   7   9      331.84      280.82     53.11 o 
  -7   7   9      182.32      196.19     43.42 o 
  -5   7   9      394.60      388.96     27.80 o 
  -3   7   9       19.83       23.70      7.87 o 
  -1   7   9      280.40      262.32     19.00 o 
   1   7   9      833.39      794.58     49.90 o 
   3   7   9      399.83      374.32     25.05 o 
   5   7   9      255.26      268.00     28.46 o 
   7   7   9      101.02      108.00     17.31 o 
   9   7   9      125.92      165.35     18.82 o 
  11   7   9       45.64       75.43     14.46 o 
 -12   8   9       70.07       20.84     31.96 o 
 -10   8   9        8.46        5.98     26.13 o 
  -8   8   9       19.70       13.49     27.66 o 
  -6   8   9        0.11       17.29     10.37 o 
  -4   8   9      226.52      272.71     24.80 o 
  -2   8   9     1372.51     1409.30     49.51 o 
   0   8   9     1108.10     1132.40     43.52 o 
   2   8   9      219.68      204.83     21.94 o 
   4   8   9      171.58      167.32     18.49 o 
   6   8   9      210.84      232.14     22.77 o 
   8   8   9        7.88        7.94     10.24 o 
  10   8   9       85.43      132.89     23.07 o 
 -11   9   9       29.36       44.14     35.17 o 
  -9   9   9      305.61      458.39     69.44 o 
  -7   9   9      167.34      203.09     47.36 o 
  -5   9   9     2324.25     2356.51    116.87 o 
  -3   9   9       35.39       14.52     13.28 o 
  -1   9   9     2043.14     1903.46     74.01 o 
   1   9   9      885.31      971.93     49.11 o 
   3   9   9        4.90        1.15     10.02 o 
   5   9   9      128.39      160.56     18.26 o 
   7   9   9       97.74       77.89     15.48 o 
 -10  10   9       22.04      -10.96     25.67 o 
  -8  10   9       98.85      117.17     41.15 o 
  -6  10   9       56.46       49.20     29.73 o 
  -4  10   9      235.63      230.40     23.39 o 
  -2  10   9      392.02      470.28     34.29 o 
   0  10   9       51.99       53.63     16.16 o 
   2  10   9      113.85      135.13     22.64 o 
   4  10   9      205.22      142.75     22.27 o 
   6  10   9       25.66       35.48     19.85 o 
  -7  11   9      141.60      128.29     41.61 o 
  -5  11   9       60.64       48.35     32.19 o 
  -3  11   9      141.59      123.91     21.27 o 
  -1  11   9      144.83      183.39     25.02 o 
   1  11   9      165.01      149.70     24.17 o 
   3  11   9       93.24      162.76     24.41 o 
   5  11   9      119.58      132.60     23.79 o 
  -6  12   9       58.34      108.05     39.24 o 
  -4  12   9       61.47       37.84     33.53 o 
  -2  12   9        2.48       -8.07     12.04 o 
   0  12   9        9.98       42.75     17.18 o 
   2  12   9       39.75       22.18     15.36 o 
   4  12   9      135.96      138.20     23.70 o 
   6  12   9       71.09      117.48     39.70 o 
  -3  13   9       23.84       26.75     35.17 o 
  -1  13   9       19.61       36.24     17.04 o 
   1  13   9       68.55       25.18     15.27 o 
   3  13   9       23.46       12.62     26.67 o 
  -4 -12  10       17.51       31.49     34.41 o 
  -2 -12  10       62.77       34.56     35.63 o 
   2 -12  10      167.30      118.02     40.31 o 
   4 -12  10       15.68       65.42     23.40 o 
  -7 -11  10       15.58       -4.98     28.20 o 
  -5 -11  10       66.65       16.09     32.34 o 
  -3 -11  10      118.54      120.78     40.08 o 
  -1 -11  10       20.30       35.56     31.04 o 
   1 -11  10      192.56      211.68     25.27 o 
   3 -11  10       27.98        5.19     19.39 o 
   5 -11  10       11.83       22.31     41.23 o 
   7 -11  10        3.05        5.45     21.77 o 
  -8 -10  10      127.05      129.74     47.51 o 
  -6 -10  10      326.61      321.75     62.62 o 
  -4 -10  10      348.41      331.79     59.48 o 
  -2 -10  10      247.15      194.80     61.96 o 
   0 -10  10      190.21      186.65     23.27 o 
   2 -10  10       58.11       55.42     16.42 o 
   4 -10  10       32.44       35.35     21.17 o 
   6 -10  10       40.47       57.90     23.38 o 
   8 -10  10       26.12       41.18     22.91 o 
  -9  -9  10      135.40      139.40     46.21 o 
  -7  -9  10      189.26      243.32     54.57 o 
  -5  -9  10     1040.73     1038.95     92.78 o 
  -3  -9  10      633.47      679.86     95.32 o 
  -1  -9  10       63.30       51.86     33.26 o 
   1  -9  10      514.89      499.07     32.75 o 
   3  -9  10      317.61      339.59     29.29 o 
   5  -9  10       73.20       58.76     20.93 o 
   7  -9  10       26.91       11.46     17.89 o 
   9  -9  10       52.73       94.96     28.09 o 
 -10  -8  10        5.47       12.64     30.58 o 
  -8  -8  10      206.48      238.57     54.11 o 
  -6  -8  10       96.86       57.09     31.27 o 
  -4  -8  10      475.55      471.15     36.88 o 
  -2  -8  10      322.69      331.32     26.13 o 
   0  -8  10      324.49      330.83     26.22 o 
   2  -8  10      168.55      222.49     36.50 o 
   4  -8  10      189.00      255.20     25.46 o 
   6  -8  10       28.92        1.32     16.85 o 
   8  -8  10        6.43      -15.11     15.11 o 
  10  -8  10       31.73       21.63     35.36 o 
 -11  -7  10      211.51      184.93     51.73 o 
  -9  -7  10      580.80      530.29     73.82 o 
  -7  -7  10      739.19      748.38     78.81 o 
  -5  -7  10       66.81       71.33     14.24 o 
  -3  -7  10      104.49      154.44     34.16 o 
  -1  -7  10      171.30      209.65     31.71 o 
   1  -7  10      176.41      172.81     21.78 o 
   3  -7  10      962.07      947.43     42.63 o 
   5  -7  10      359.13      311.25     27.29 o 
   7  -7  10      108.75      122.10     20.22 o 
   9  -7  10      197.48      203.56     66.75 o 
  11  -7  10      121.71      110.31     41.77 o 
 -12  -6  10       71.59       38.93     34.56 o 
 -10  -6  10       57.68       92.72     34.87 o 
  -8  -6  10        8.67       32.49     30.58 o 
  -6  -6  10      227.93      230.11     20.48 o 
  -4  -6  10      213.66      189.73     19.58 o 
  -2  -6  10       71.86       80.19     15.15 o 
   0  -6  10     1726.29     1699.14     85.47 o 
   2  -6  10     1290.59     1314.59     48.78 o 
   4  -6  10     1182.78     1150.84     51.05 o 
   6  -6  10      890.49      904.96     54.45 o 
   8  -6  10       52.76       32.60     20.28 o 
  10  -6  10       17.22       36.39     20.37 o 
  12  -6  10       56.56       69.20     24.08 o 
 -13  -5  10       12.82       25.44     25.59 o 
 -11  -5  10        0.58        1.53     21.23 o 
  -9  -5  10       86.51      116.87     38.55 o 
  -7  -5  10      234.74      211.45     26.36 o 
  -5  -5  10      655.93      669.99     41.73 o 
  -3  -5  10      290.54      264.36     22.47 o 
  -1  -5  10      853.92      819.63     35.96 o 
   1  -5  10      328.59      304.51     23.81 o 
   3  -5  10     1132.82     1135.85     68.10 o 
   5  -5  10      461.82      467.24     30.52 o 
   7  -5  10       88.07      138.49     20.11 o 
   9  -5  10       19.74       38.85     14.46 o 
  11  -5  10      101.28      162.49     36.13 o 
  13  -5  10       30.70       34.13     27.70 o 
 -14  -4  10       11.30       39.16     28.89 o 
 -12  -4  10        5.03       -8.20     20.00 o 
 -10  -4  10      136.16      138.56     37.47 o 
  -8  -4  10       55.56       51.23     14.62 o 
  -6  -4  10       26.99       20.49     10.48 o 
  -4  -4  10       47.36       44.05     16.89 o 
  -2  -4  10      487.79      509.67     32.87 o 
   0  -4  10      444.83      402.13     30.41 o 
   2  -4  10      667.10      645.25     32.64 o 
   4  -4  10     1310.32     1382.64     50.14 o 
   6  -4  10       59.08       86.29     16.80 o 
   8  -4  10     1944.66     2045.95     66.67 o 
  10  -4  10      212.95      197.01     24.01 o 
  12  -4  10      209.27      246.50     51.92 o 
 -13  -3  10       24.63       20.61     22.99 o 
 -11  -3  10       12.65      -14.18     14.18 o 
  -9  -3  10      433.94      418.46     27.24 o 
  -7  -3  10      133.71      155.67     27.62 o 
  -5  -3  10     1516.03     1506.62     62.09 o 
  -3  -3  10       28.29       39.05     11.07 o 
  -1  -3  10      124.93      141.50     17.06 o 
   1  -3  10       86.72      105.65     15.30 o 
   3  -3  10     1247.69     1286.03     47.54 o 
   5  -3  10      594.95      598.33     33.21 o 
   7  -3  10      306.35      264.25     32.31 o 
   9  -3  10      124.75       91.50     18.02 o 
  11  -3  10      206.38      215.00     31.15 o 
  13  -3  10       17.20       -1.80     17.01 o 
 -14  -2  10        4.82       -5.67     24.21 o 
 -12  -2  10       11.97      -17.62     19.00 o 
 -10  -2  10       71.69       56.07     14.65 o 
  -8  -2  10      275.37      258.67     22.41 o 
  -6  -2  10      365.42      292.43     26.27 o 
  -4  -2  10     1305.76     1347.22     47.01 o 
  -2  -2  10      730.46      757.24     33.10 o 
   0  -2  10       31.72       44.59     11.53 o 
   2  -2  10       38.65       19.69     12.08 o 
   4  -2  10      336.81      323.60     24.51 o 
   6  -2  10      817.86      774.81     36.04 o 
   8  -2  10     2681.63     2633.67     79.66 o 
  10  -2  10      447.52      462.01     32.52 o 
  12  -2  10      152.17      186.72     40.92 o 
  14  -2  10       32.44       46.41     37.32 o 
 -13  -1  10       29.20       40.92     24.75 o 
 -11  -1  10      237.66      222.88     23.03 o 
  -9  -1  10       39.85       42.73     13.32 o 
  -7  -1  10     1004.39     1008.16     40.03 o 
  -5  -1  10     1677.31     1519.75     51.40 o 
  -3  -1  10      549.65      485.64     27.42 o 
  -1  -1  10     1168.09     1104.21     41.35 o 
   1  -1  10     1017.47     1191.04     43.74 o 
   3  -1  10       78.88       90.27     14.34 o 
   5  -1  10      708.80      710.58     34.12 o 
   7  -1  10      449.84      439.57     29.19 o 
   9  -1  10      224.80      237.67     24.38 o 
  11  -1  10       68.56       58.65     16.29 o 
  13  -1  10      155.51      146.92     26.51 o 
 -14   0  10       66.48       92.34     27.13 o 
 -12   0  10      135.33      100.76     21.94 o 
 -10   0  10        2.47       14.13     10.82 o 
  -8   0  10        0.01        2.24     17.06 o 
  -6   0  10     2111.21     2008.67     62.00 o 
  -4   0  10        1.66       -2.32      8.62 o 
  -2   0  10        2.42       14.16      9.22 o 
   0   0  10       77.24       64.80     14.24 o 
   2   0  10        0.00        6.02      8.70 o 
   4   0  10       28.25       31.44     11.10 o 
   6   0  10     1013.65      992.11     40.88 o 
   8   0  10      982.86     1011.46     42.90 o 
  10   0  10      159.20      182.15     21.92 o 
  12   0  10      153.35      181.38     23.11 o 
  14   0  10        6.12       17.77     17.25 o 
 -13   1  10       29.07       14.32     15.10 o 
 -11   1  10      237.32      256.38     35.74 o 
  -9   1  10       40.24       44.75     12.63 o 
  -7   1  10     1003.49      959.55     52.23 o 
  -5   1  10     1675.53     1607.42     52.39 o 
  -3   1  10      551.25      532.09     28.20 o 
  -1   1  10     1166.70     1134.19     41.44 o 
   1   1  10     1016.56     1241.30     43.88 o 
   3   1  10       78.12       67.42     19.32 o 
   5   1  10      707.69      710.06     36.48 o 
   7   1  10      450.43      487.25     29.91 o 
   9   1  10      224.22      188.85     22.60 o 
  11   1  10       68.39       61.61     15.94 o 
  13   1  10      155.77      131.80     21.48 o 
 -14   2  10        4.84      -17.93     17.93 o 
 -12   2  10       11.92        9.22     13.44 o 
 -10   2  10       71.62       66.05     15.18 o 
  -8   2  10      275.53      268.87     41.42 o 
  -6   2  10      365.54      320.34     20.49 o 
  -4   2  10     1304.92     1387.56     47.88 o 
  -2   2  10      730.40      770.34     33.30 o 
   0   2  10       31.88       33.19     15.99 o 
   2   2  10       38.62       50.89     11.39 o 
   4   2  10      336.18      322.66     23.17 o 
   6   2  10      816.93      708.18     34.54 o 
   8   2  10     2681.91     2713.32     78.18 o 
  10   2  10      447.82      432.66     29.74 o 
  12   2  10      152.55      149.26     21.48 o 
  14   2  10       32.51       52.80     16.46 o 
 -13   3  10       24.50       14.80     14.85 o 
 -11   3  10       12.67       -0.45     12.10 o 
  -9   3  10      433.38      412.04     27.80 o 
  -7   3  10      133.78      129.91     21.25 o 
  -5   3  10     1516.15     1472.51     43.15 o 
  -3   3  10       28.61       32.89     10.75 o 
  -1   3  10      124.14      126.32     15.88 o 
   1   3  10       86.84      108.10     15.47 o 
   3   3  10     1245.94     1330.53     46.56 o 
   5   3  10      594.88      615.96     31.69 o 
   7   3  10      306.02      269.03     22.50 o 
   9   3  10      124.78      130.70     19.64 o 
  11   3  10      206.43      216.37     22.90 o 
  13   3  10       17.22       15.51     13.33 o 
 -14   4  10       11.34      -25.44     25.44 o 
 -12   4  10        4.99       33.07     13.01 o 
 -10   4  10      136.14      155.67     21.25 o 
  -8   4  10       55.65       57.70     13.44 o 
  -6   4  10       27.10       12.18      7.11 o 
  -4   4  10       47.56       30.96      8.31 o 
  -2   4  10      487.19      540.09     29.51 o 
   0   4  10      445.13      402.98     25.82 o 
   2   4  10      666.22      704.92     32.36 o 
   4   4  10     1309.24     1352.67     48.28 o 
   6   4  10       58.99       66.78     13.96 o 
   8   4  10     1946.49     1847.36     60.82 o 
  10   4  10      212.22      217.05     23.82 o 
  12   4  10      209.21      239.80     36.65 o 
 -13   5  10       12.83       -6.51     26.74 o 
 -11   5  10        0.57       15.68     10.56 o 
  -9   5  10       86.63       92.06     17.49 o 
  -7   5  10      235.26      214.15     20.76 o 
  -5   5  10      657.62      670.91     29.23 o 
  -3   5  10      290.38      338.29     20.69 o 
  -1   5  10      855.13      797.28     35.69 o 
   1   5  10      328.32      285.14     22.87 o 
   3   5  10     1133.36     1098.97     42.52 o 
   5   5  10      461.92      487.74     28.71 o 
   7   5  10       88.18      129.98     17.43 o 
   9   5  10       19.71       57.09     14.04 o 
  11   5  10      101.29      138.26     18.93 o 
  13   5  10       30.78       26.20     15.76 o 
 -12   6  10       71.59       57.93     37.09 o 
 -10   6  10       57.69       58.01     31.57 o 
  -8   6  10        8.78       13.01     27.32 o 
  -6   6  10      228.49      227.51     21.45 o 
  -4   6  10      213.03      204.69     22.29 o 
  -2   6  10       72.06       81.47     12.28 o 
   0   6  10     1726.97     1858.42     85.12 o 
   2   6  10     1288.83     1229.02     46.27 o 
   4   6  10     1183.19     1169.40     44.73 o 
   6   6  10      891.43      895.10     41.90 o 
   8   6  10       52.59       47.99     12.82 o 
  10   6  10       17.12       13.97     12.84 o 
  12   6  10       56.55       54.90     16.23 o 
 -11   7  10      211.41      154.27     47.13 o 
  -9   7  10      582.43      692.03     77.65 o 
  -7   7  10      739.19      773.48     39.92 o 
  -5   7  10       66.89       55.16     17.65 o 
  -3   7  10      105.01      121.06     16.73 o 
  -1   7  10      171.91      180.64     20.18 o 
   1   7  10      176.02      155.21     18.75 o 
   3   7  10      962.60      949.97     41.02 o 
   5   7  10      357.85      322.68     24.55 o 
   7   7  10      108.92      135.99     17.77 o 
   9   7  10      197.00      210.76     20.32 o 
  11   7  10      121.92      103.37     17.68 o 
 -10   8  10        5.57       15.86     29.58 o 
  -8   8  10      206.45      261.03     54.80 o 
  -6   8  10       97.21      127.79     18.27 o 
  -4   8  10      475.90      470.08     33.65 o 
  -2   8  10      322.34      336.66     26.14 o 
   0   8  10      323.73      296.44     38.55 o 
   2   8  10      168.51      142.20     20.57 o 
   4   8  10      188.84      197.96     20.92 o 
   6   8  10       29.06       25.97     11.71 o 
   8   8  10        6.48       15.04     10.79 o 
  10   8  10       31.59       21.93     12.53 o 
  -9   9  10      135.60      174.11     48.66 o 
  -7   9  10      189.43      412.61     63.53 o 
  -5   9  10     1040.94     1059.73     49.11 o 
  -3   9  10      632.28      701.67     51.55 o 
  -1   9  10       63.11       65.45     17.27 o 
   1   9  10      514.29      489.35     41.03 o 
   3   9  10      317.80      307.65     26.79 o 
   5   9  10       73.25       64.76     15.32 o 
   7   9  10       26.82       26.94     12.46 o 
   9   9  10       52.95       61.57     14.85 o 
  -8  10  10      127.04       77.94     39.24 o 
  -6  10  10      326.60      285.03     54.19 o 
  -4  10  10      347.97      362.38     62.20 o 
  -2  10  10      247.23      207.77     26.22 o 
   0  10  10      190.74      129.27     23.41 o 
   2  10  10       58.20       60.83     17.86 o 
   4  10  10       32.41       67.91     18.51 o 
   6  10  10       40.50       15.14     15.14 o 
   8  10  10       26.07       77.72     19.66 o 
  -7  11  10       15.58        3.07     28.35 o 
  -5  11  10       66.19       60.31     32.72 o 
  -3  11  10      118.18      158.20     23.49 o 
  -1  11  10       20.26       15.02     13.90 o 
   1  11  10      192.31      178.61     26.22 o 
   3  11  10       28.10       43.51     19.31 o 
   5  11  10       11.84        9.83     24.87 o 
   7  11  10        3.05       -3.43     15.60 o 
  -4  12  10       17.62       24.60     14.64 o 
  -2  12  10       62.49       41.01     55.25 o 
   0  12  10       86.26      128.95     55.64 o 
   2  12  10      167.19      213.87     62.76 o 
   4  12  10       15.69        3.79     15.28 o 
  -2 -12  11       82.39       37.17     34.87 o 
   2 -12  11      139.83      164.23     45.60 o 
  -5 -11  11       47.87       45.60     37.93 o 
  -3 -11  11       45.52       -9.04     32.87 o 
  -1 -11  11       13.89       74.02     35.94 o 
   1 -11  11       13.46       25.06     21.29 o 
   3 -11  11      104.23      124.05     30.77 o 
   5 -11  11       42.64       76.16     25.20 o 
  -8 -10  11      420.62      484.09     78.33 o 
  -6 -10  11       19.20       40.61     31.95 o 
  -4 -10  11       31.33       86.29     38.62 o 
  -2 -10  11       16.83       18.62     28.58 o 
   0 -10  11       26.62        1.54     12.96 o 
   2 -10  11      318.33      371.89     32.31 o 
   4 -10  11      119.27      134.04     29.49 o 
   6 -10  11       19.22       64.25     23.46 o 
   8 -10  11       23.96       26.95     64.33 o 
  -9  -9  11       78.31       32.34     37.86 o 
  -7  -9  11       29.52       -2.07     29.27 o 
  -5  -9  11      721.34      679.90     78.96 o 
  -3  -9  11      598.91      556.40     45.15 o 
  -1  -9  11      376.61      395.61     29.70 o 
   1  -9  11      120.35      154.98     22.06 o 
   3  -9  11       32.90       31.75     14.77 o 
   5  -9  11      252.62      350.91     41.04 o 
   7  -9  11      129.86      145.52     30.10 o 
   9  -9  11       92.87      112.72     30.83 o 
 -10  -8  11       76.59      103.30     41.07 o 
  -8  -8  11      355.32      324.66     64.38 o 
  -6  -8  11      376.06      505.17     68.83 o 
  -4  -8  11       96.28       76.29     20.72 o 
  -2  -8  11       27.18       20.33     13.29 o 
   0  -8  11      175.97      202.45     22.93 o 
   2  -8  11       98.30      101.57     18.67 o 
   4  -8  11      314.37      326.54     29.75 o 
   6  -8  11      200.92      179.48     32.99 o 
   8  -8  11       11.28        2.06     20.42 o 
  10  -8  11      138.36      143.62     33.20 o 
 -11  -7  11      102.67      195.18     52.11 o 
  -9  -7  11       95.07      165.22     47.51 o 
  -7  -7  11       80.45       53.41     31.57 o 
  -5  -7  11      358.95      465.99     36.85 o 
  -3  -7  11      294.57      316.71     25.90 o 
  -1  -7  11      412.47      405.76     28.68 o 
   1  -7  11      204.18      173.73     21.82 o 
   3  -7  11      339.86      292.41     30.80 o 
   5  -7  11       22.78       19.98     13.39 o 
   7  -7  11      130.47      127.36     27.38 o 
   9  -7  11       87.04       77.58     25.33 o 
  11  -7  11       32.17       22.65     22.01 o 
 -12  -6  11        1.17        9.27     29.50 o 
 -10  -6  11       11.97       34.87     33.10 o 
  -8  -6  11      197.49      208.91     47.44 o 
  -6  -6  11      391.74      367.37     37.87 o 
  -4  -6  11       25.27       28.85     12.94 o 
  -2  -6  11     1449.55     1458.81     52.77 o 
   0  -6  11      129.72      145.64     19.52 o 
   2  -6  11      837.21      870.24     40.29 o 
   4  -6  11      127.57      115.55     19.02 o 
   6  -6  11      270.89      205.69     37.58 o 
   8  -6  11      206.05      233.57     51.39 o 
  10  -6  11       23.22       31.05     20.70 o 
  12  -6  11       88.60      117.40     31.61 o 
 -11  -5  11       32.85       20.15     25.29 o 
  -9  -5  11       27.11       20.54     29.35 o 
  -7  -5  11        3.59        0.44     10.28 o 
  -5  -5  11       13.02       10.87     13.11 o 
  -3  -5  11      420.56      430.09     49.32 o 
  -1  -5  11       68.53       63.93     14.48 o 
   1  -5  11      511.31      496.48     30.93 o 
   3  -5  11      724.84      680.90     36.54 o 
   5  -5  11     3212.33     3023.30     89.08 o 
   7  -5  11       78.79       38.35     14.60 o 
   9  -5  11       79.53       94.83     24.62 o 
  11  -5  11       40.09       45.50     23.91 o 
 -12  -4  11       42.24       63.60     29.73 o 
 -10  -4  11        8.01       17.70     23.53 o 
  -8  -4  11      295.90      320.50     40.83 o 
  -6  -4  11      566.99      611.59     32.01 o 
  -4  -4  11        2.09       -2.72      9.78 o 
  -2  -4  11      538.84      602.84     32.91 o 
   0  -4  11      201.60      220.05     35.46 o 
   2  -4  11      513.86      535.58     31.58 o 
   4  -4  11      174.24      155.28     20.45 o 
   6  -4  11      246.48      264.50     26.00 o 
   8  -4  11       15.34       11.00     12.30 o 
  10  -4  11       12.18       12.03     16.02 o 
  12  -4  11       63.33       59.87     24.54 o 
 -13  -3  11       48.36      101.92     35.86 o 
 -11  -3  11        7.08       -0.15     20.69 o 
  -9  -3  11      154.88      148.30     19.60 o 
  -7  -3  11       28.16       15.61     11.84 o 
  -5  -3  11      371.54      455.92     28.59 o 
  -3  -3  11      382.46      361.27     40.06 o 
  -1  -3  11      101.30       79.57     14.82 o 
   1  -3  11      848.90      946.41     39.75 o 
   3  -3  11      664.72      707.12     64.48 o 
   5  -3  11       69.90       67.31     17.77 o 
   7  -3  11     1897.16     1843.27     64.11 o 
   9  -3  11     1279.84     1249.81     57.74 o 
  11  -3  11       98.90      124.42     27.63 o 
  13  -3  11       42.94       20.85     19.33 o 
 -12  -2  11      188.45      152.43     37.94 o 
 -10  -2  11       12.96       -0.02     14.05 o 
  -8  -2  11      912.26      908.14     39.80 o 
  -6  -2  11     2104.29     2010.34     63.85 o 
  -4  -2  11     1047.28     1040.59     42.26 o 
  -2  -2  11     1923.57     2002.27    102.23 o 
   0  -2  11      635.51      598.31     32.56 o 
   2  -2  11       81.97       46.20     13.32 o 
   4  -2  11     1834.32     1791.27     60.20 o 
   6  -2  11      314.43      309.69     26.72 o 
   8  -2  11      674.83      696.83    109.89 o 
  10  -2  11      170.71      168.05     22.72 o 
  12  -2  11       76.69       67.06     29.08 o 
 -13  -1  11       25.23       57.17     28.97 o 
 -11  -1  11       94.17       61.96     19.33 o 
  -9  -1  11      115.70       84.15     20.23 o 
  -7  -1  11       34.69       19.65     14.21 o 
  -5  -1  11      966.65     1049.25     42.11 o 
  -3  -1  11     1421.35     1384.00     62.48 o 
  -1  -1  11       54.48       59.58     12.69 o 
   1  -1  11       52.29       92.37     17.78 o 
   3  -1  11       17.58       16.41     10.63 o 
   5  -1  11     1883.74     1793.68     60.51 o 
   7  -1  11       82.64       77.29     28.75 o 
   9  -1  11      827.61      804.40     54.28 o 
  11  -1  11       25.84       31.16     15.45 o 
  13  -1  11        3.75       21.57     17.23 o 
 -14   0  11        0.01        4.60     20.61 o 
 -12   0  11      106.48      101.59     21.84 o 
 -10   0  11       11.43       14.79     11.29 o 
  -8   0  11        1.17        1.83     11.65 o 
  -6   0  11     1176.07     1183.24     50.62 o 
  -4   0  11       99.26      107.41     15.89 o 
  -2   0  11     2527.02     2610.77     75.02 o 
   0   0  11       11.21        4.64      8.41 o 
   2   0  11     1902.91     1909.66     60.91 o 
   4   0  11      550.58      555.65     31.84 o 
   6   0  11     1360.07     1252.41     48.46 o 
   8   0  11      136.77      154.21     25.56 o 
  10   0  11       38.19       52.41     15.80 o 
  12   0  11       47.49       33.35     17.97 o 
 -13   1  11       25.15       49.58     21.46 o 
 -11   1  11       94.12       97.82     18.06 o 
  -9   1  11      116.03      119.14     20.74 o 
  -7   1  11       34.98       28.80     14.24 o 
  -5   1  11      965.36      946.01     40.70 o 
  -3   1  11     1422.60     1329.82     48.24 o 
  -1   1  11       54.56       63.04     13.16 o 
   1   1  11       52.07       94.52     14.94 o 
   3   1  11       17.65       20.39     10.73 o 
   5   1  11     1883.34     1849.14     60.32 o 
   7   1  11       83.03       77.24     16.27 o 
   9   1  11      827.83      735.72     39.11 o 
  11   1  11       25.87       16.16     13.71 o 
  13   1  11        3.76       10.67     13.81 o 
 -12   2  11      188.18      227.90     44.10 o 
 -10   2  11       13.00        6.61     13.56 o 
  -8   2  11      912.24      970.92     41.89 o 
  -6   2  11     2106.87     2063.77     64.98 o 
  -4   2  11     1049.07     1078.47     47.05 o 
  -2   2  11     1924.29     2113.77     64.12 o 
   0   2  11      635.86      611.12     46.37 o 
   2   2  11       82.44       64.15     14.31 o 
   4   2  11     1832.44     1827.65     59.24 o 
   6   2  11      314.76      266.55     24.06 o 
   8   2  11      674.25      615.34     34.93 o 
  10   2  11      170.74      191.54     32.72 o 
  12   2  11       76.66      103.92     19.39 o 
 -13   3  11       48.30       51.12     31.34 o 
 -11   3  11        7.06       19.03     23.53 o 
  -9   3  11      154.91      183.45     36.59 o 
  -7   3  11       28.16       25.44     11.74 o 
  -5   3  11      370.38      464.53     29.34 o 
  -3   3  11      383.62      388.41     35.65 o 
  -1   3  11      100.24       78.30     14.60 o 
   1   3  11      849.63      902.19     38.81 o 
   3   3  11      665.18      633.75     38.89 o 
   5   3  11       69.42       63.90     14.00 o 
   7   3  11     1898.81     1816.72     61.18 o 
   9   3  11     1279.57     1226.53     48.76 o 
  11   3  11       98.64       95.37     18.11 o 
  13   3  11       42.94       50.47     15.66 o 
 -12   4  11       42.20       25.48     15.89 o 
 -10   4  11        7.92       23.74     14.10 o 
  -8   4  11      296.35      373.52     27.61 o 
  -6   4  11      566.40      641.33     34.17 o 
  -4   4  11        2.14        2.11      9.28 o 
  -2   4  11      538.89      539.94     31.55 o 
   0   4  11      201.07      212.12     21.40 o 
   2   4  11      513.23      562.07     31.98 o 
   4   4  11      174.15      157.91     19.52 o 
   6   4  11      246.69      239.96     23.31 o 
   8   4  11       15.44        6.75     10.42 o 
  10   4  11       12.28        3.14     14.85 o 
  12   4  11       63.35       51.78     15.70 o 
 -11   5  11       32.88       61.31     15.61 o 
  -9   5  11       26.88       19.58     12.46 o 
  -7   5  11        3.60       10.82     10.29 o 
  -5   5  11       12.74       10.73     10.38 o 
  -3   5  11      420.08      462.35     29.81 o 
  -1   5  11       68.10       51.11     13.17 o 
   1   5  11      511.80      492.94     33.53 o 
   3   5  11      725.17      668.19     35.00 o 
   5   5  11     3211.36     3083.50     86.42 o 
   7   5  11       78.93       78.77     20.70 o 
   9   5  11       79.67       87.21     16.96 o 
  11   5  11       40.18       29.82     13.45 o 
 -12   6  11        1.16      -24.21     24.21 o 
 -10   6  11       12.13       13.32     12.36 o 
  -8   6  11      196.96      183.83     23.11 o 
  -6   6  11      391.02      345.37     49.18 o 
  -4   6  11       25.13       18.88     17.13 o 
  -2   6  11     1450.08     1449.87     79.87 o 
   0   6  11      129.72      122.88     17.76 o 
   2   6  11      837.74      861.78     38.69 o 
   4   6  11      127.96      140.74     18.91 o 
   6   6  11      270.50      281.07     24.64 o 
   8   6  11      205.44      167.45     20.34 o 
  10   6  11       23.36        5.95     11.17 o 
  12   6  11       88.40       88.24     18.14 o 
 -11   7  11      102.50      130.97     43.53 o 
  -9   7  11       95.16      133.96     16.62 o 
  -7   7  11       80.18       81.97     17.64 o 
  -5   7  11      359.04      408.32     56.16 o 
  -3   7  11      294.87      321.49     43.93 o 
  -1   7  11      412.46      352.97     30.01 o 
   1   7  11      204.27      252.27     24.29 o 
   3   7  11      339.80      260.60     24.40 o 
   5   7  11       22.72       16.38     11.40 o 
   7   7  11      130.56      142.84     33.34 o 
   9   7  11       87.19       87.89     16.35 o 
  11   7  11       32.20       47.46     14.26 o 
 -10   8  11       76.55       53.64     35.25 o 
  -8   8  11      355.94      390.19     64.15 o 
  -6   8  11      376.36      412.68     31.83 o 
  -4   8  11       96.32       95.99     30.05 o 
  -2   8  11       27.38       25.19     22.22 o 
   0   8  11      176.06      197.38     30.73 o 
   2   8  11       98.50      115.38     17.68 o 
   4   8  11      314.84      365.39     27.53 o 
   6   8  11      200.46      176.20     21.12 o 
   8   8  11       11.35       17.22     12.23 o 
  10   8  11      138.48      166.56     19.87 o 
  -9   9  11       78.15       82.38     38.78 o 
  -7   9  11       29.36       11.19     25.52 o 
  -5   9  11      721.17      697.02     76.05 o 
  -3   9  11      597.52      540.25     39.15 o 
  -1   9  11      375.90      341.42     28.38 o 
   1   9  11      120.49      166.17     33.95 o 
   3   9  11       33.06       40.70     13.55 o 
   5   9  11      252.24      245.74     24.07 o 
   7   9  11      129.53      176.86     28.92 o 
   9   9  11       92.97      125.36     18.64 o 
  -8  10  11      420.92      468.99     74.19 o 
  -6  10  11       19.23        4.37     25.59 o 
  -4  10  11       31.16       53.71     17.07 o 
  -2  10  11       16.90       14.64     14.59 o 
   0  10  11       26.66        0.96     13.05 o 
   2  10  11      318.52      313.71     45.03 o 
   4  10  11      119.72      123.20     20.69 o 
   6  10  11       19.38        5.60     22.34 o 
   8  10  11       23.91       31.00     18.25 o 
  -5  11  11       47.79       42.71     16.37 o 
  -3  11  11       45.39       30.77     15.24 o 
  -1  11  11       13.91       14.99     14.99 o 
   1  11  11       13.36       25.80     16.50 o 
   3  11  11      104.61      134.39     45.10 o 
   5  11  11       42.52       54.12     21.34 o 
  -2  12  11       82.26       82.77     21.08 o 
   0  12  11      106.14      132.07     23.85 o 
   2  12  11      139.98      150.54     26.84 o 
  -5 -11  12       10.70       33.10     35.63 o 
  -3 -11  12        9.08       15.48     30.42 o 
  -1 -11  12      132.40      109.66     44.98 o 
   1 -11  12       38.65      -20.54     20.54 o 
   3 -11  12       57.42       72.37     27.20 o 
  -6 -10  12      228.20      362.27     69.36 o 
  -4 -10  12       22.05       19.69     33.18 o 
  -2 -10  12      132.30       76.56     38.85 o 
   0 -10  12      295.23      282.31     42.73 o 
   2 -10  12      223.97      309.92     31.25 o 
   4 -10  12       82.57       95.79     27.68 o 
   6 -10  12      106.25      118.79     51.19 o 
  -7  -9  12       72.78       37.47     33.95 o 
  -5  -9  12        1.85        5.44     30.96 o 
  -3  -9  12       49.04       86.90     38.01 o 
  -1  -9  12      621.53      636.83     38.80 o 
   1  -9  12       57.84       82.03     19.14 o 
   3  -9  12      115.14      102.53     32.28 o 
   5  -9  12       30.81        5.14     19.10 o 
   7  -9  12        5.68        8.59     24.87 o 
  -8  -8  12      171.73      205.54     54.41 o 
  -6  -8  12      125.35      157.33     46.75 o 
  -4  -8  12        0.95       -7.43     28.58 o 
  -2  -8  12       54.40       38.87     17.28 o 
   0  -8  12      355.41      395.63     31.10 o 
   2  -8  12      238.58      222.22     26.44 o 
   4  -8  12        3.87      -11.15     11.15 o 
   6  -8  12       56.98       28.68     19.76 o 
   8  -8  12        4.52       15.63     20.41 o 
  -9  -7  12       13.64       17.55     30.73 o 
  -7  -7  12      245.93      295.37     60.16 o 
  -5  -7  12        4.69       -4.72     13.82 o 
  -3  -7  12       13.86        6.38     12.68 o 
  -1  -7  12      241.41      242.70     24.70 o 
   1  -7  12      425.63      436.16     32.06 o 
   3  -7  12      112.96      203.81     24.41 o 
   5  -7  12       26.48       12.34     13.63 o 
   7  -7  12       30.34       24.99     18.13 o 
   9  -7  12       46.66       40.44     22.92 o 
 -10  -6  12       25.97        3.07     30.65 o 
  -8  -6  12       76.50       54.95     34.25 o 
  -6  -6  12       86.83       68.20     38.74 o 
  -4  -6  12        4.58       -9.95      9.95 o 
  -2  -6  12      383.40      415.29     33.53 o 
   0  -6  12       16.60       27.67     13.05 o 
   2  -6  12      804.86      820.78     41.23 o 
   4  -6  12      950.78      939.17     63.07 o 
   6  -6  12       60.91       58.65     16.46 o 
   8  -6  12      111.77      150.98     30.33 o 
  10  -6  12       35.86       14.05     29.54 o 
 -11  -5  12        5.19       28.97     27.43 o 
  -9  -5  12      113.65      130.51     42.07 o 
  -7  -5  12       63.06       69.52     31.11 o 
  -5  -5  12      114.74       78.67     19.39 o 
  -3  -5  12      254.11      212.41     23.35 o 
  -1  -5  12      435.50      407.81     29.40 o 
   1  -5  12     1204.73     1119.29     46.95 o 
   3  -5  12      819.59      867.90     42.52 o 
   5  -5  12      237.36      212.53     24.83 o 
   7  -5  12       36.97       16.89     14.15 o 
   9  -5  12       15.74        8.35     20.88 o 
  11  -5  12       60.43      103.22     27.77 o 
 -12  -4  12        2.89       19.54     26.21 o 
 -10  -4  12      121.30       48.05     30.19 o 
  -8  -4  12      219.87      246.11     30.14 o 
  -6  -4  12      283.36      265.60     24.49 o 
  -4  -4  12      372.34      391.67     28.06 o 
  -2  -4  12      906.14      929.99     41.22 o 
   0  -4  12      670.33      714.20     37.23 o 
   2  -4  12     2358.46     2278.34     78.87 o 
   4  -4  12      363.83      353.36     29.22 o 
   6  -4  12      327.64      420.68     32.16 o 
   8  -4  12       28.04       48.92     32.12 o 
  10  -4  12       43.38       82.27     25.92 o 
  12  -4  12       16.56       51.76     23.99 o 
 -13  -3  12       10.52        1.07     24.21 o 
 -11  -3  12        6.03       26.21     24.60 o 
  -9  -3  12       61.83       40.08     16.81 o 
  -7  -3  12       78.18       92.75     17.05 o 
  -5  -3  12      164.72      175.76     21.10 o 
  -3  -3  12      420.77      414.52     28.39 o 
  -1  -3  12      718.09      728.48     37.83 o 
   1  -3  12      362.27      335.54     26.71 o 
   3  -3  12      922.46      888.96     41.77 o 
   5  -3  12      847.59      988.60     49.41 o 
   7  -3  12      366.74      333.03     29.66 o 
   9  -3  12       45.42       38.37     16.06 o 
  11  -3  12        1.75      -14.65     14.65 o 
 -12  -2  12       66.57       77.78     31.27 o 
 -10  -2  12      206.81      269.88     32.28 o 
  -8  -2  12      231.76      231.71     23.34 o 
  -6  -2  12     1195.04     1135.54     45.87 o 
  -4  -2  12      488.54      452.80     29.88 o 
  -2  -2  12      298.44      258.86     30.25 o 
   0  -2  12        2.62        1.16     10.49 o 
   2  -2  12        0.27       -8.86      9.28 o 
   4  -2  12     1428.95     1533.03     56.37 o 
   6  -2  12      413.79      402.98     31.08 o 
   8  -2  12       31.50       33.59     14.22 o 
  10  -2  12       71.37       66.29     17.92 o 
  12  -2  12        0.41       -0.57     16.84 o 
 -13  -1  12       15.28        3.83     22.07 o 
 -11  -1  12       47.30       18.99     17.30 o 
  -9  -1  12      163.79       94.49     18.04 o 
  -7  -1  12      578.11      533.88     33.00 o 
  -5  -1  12      805.88      733.98     46.12 o 
  -3  -1  12      345.79      351.70     26.65 o 
  -1  -1  12      493.60      454.04     29.23 o 
   1  -1  12      801.77      776.64     37.40 o 
   3  -1  12        0.63        4.84     10.35 o 
   5  -1  12     1150.85      932.68     59.00 o 
   7  -1  12      477.51      545.29     38.45 o 
   9  -1  12        4.01       14.53     12.51 o 
  11  -1  12       32.40       21.44     30.12 o 
  13  -1  12       10.85       -6.26     19.08 o 
 -12   0  12       25.63       22.38     23.45 o 
 -10   0  12       63.27       50.79     15.07 o 
  -8   0  12     1417.15     1404.70     53.53 o 
  -6   0  12     1166.54     1136.15     48.34 o 
  -4   0  12       78.76       77.99     15.72 o 
  -2   0  12      649.89      672.73     59.56 o 
   0   0  12      175.41      203.68     21.33 o 
   2   0  12     2015.22     1926.62     63.23 o 
   4   0  12     1381.43     1429.34     53.74 o 
   6   0  12       23.76       11.98     11.84 o 
   8   0  12      419.47      490.12     33.75 o 
  10   0  12      284.07      237.97     26.47 o 
  12   0  12       21.43        8.12     13.58 o 
 -13   1  12       15.32       61.76     25.29 o 
 -11   1  12       47.16       57.42     20.11 o 
  -9   1  12      163.57      104.26     21.23 o 
  -7   1  12      578.20      578.54     34.30 o 
  -5   1  12      805.72      779.39     38.07 o 
  -3   1  12      345.77      364.86     27.35 o 
  -1   1  12      491.94      500.09     45.29 o 
   1   1  12      802.30      796.08     37.40 o 
   3   1  12        0.61       14.37     10.47 o 
   5   1  12     1149.88     1034.02     43.88 o 
   7   1  12      478.44      562.50     35.00 o 
   9   1  12        4.01        9.14     13.09 o 
  11   1  12       32.52       36.79     15.29 o 
  13   1  12       10.89        9.58     15.75 o 
 -12   2  12       66.55      104.12     22.87 o 
 -10   2  12      206.76      245.39     28.27 o 
  -8   2  12      232.38      199.26     32.19 o 
  -6   2  12     1194.92     1062.42     45.20 o 
  -4   2  12      489.01      493.72     31.55 o 
  -2   2  12      298.84      287.16     24.93 o 
   0   2  12        2.65       21.27     11.53 o 
   2   2  12        0.25       -8.70      9.20 o 
   4   2  12     1428.34     1513.38     84.47 o 
   6   2  12      413.22      378.38     28.80 o 
   8   2  12       31.59       40.45     17.68 o 
  10   2  12       71.45       71.84     17.27 o 
  12   2  12        0.42        7.78     13.58 o 
 -13   3  12       10.49       30.74     19.77 o 
 -11   3  12        6.06       24.53     16.31 o 
  -9   3  12       61.72       37.51     14.57 o 
  -7   3  12       78.37       80.17     16.52 o 
  -5   3  12      164.60      155.74     20.17 o 
  -3   3  12      421.20      458.00     31.11 o 
  -1   3  12      718.12      790.12     43.42 o 
   1   3  12      361.99      308.11     33.32 o 
   3   3  12      922.34      985.89     42.40 o 
   5   3  12      848.09      850.64     40.91 o 
   7   3  12      366.39      344.14     28.15 o 
   9   3  12       45.31       45.54     14.69 o 
  11   3  12        1.70        7.96     13.09 o 
 -12   4  12        2.91       28.64     17.89 o 
 -10   4  12      121.27      183.69     52.19 o 
  -8   4  12      220.28      201.41     23.12 o 
  -6   4  12      283.48      276.18     25.67 o 
  -4   4  12      372.47      336.26     30.35 o 
  -2   4  12      905.93      913.84     40.95 o 
   0   4  12      668.32      629.01     66.21 o 
   2   4  12     2355.64     2355.09     72.46 o 
   4   4  12      364.66      400.45     29.25 o 
   6   4  12      328.47      331.43     27.85 o 
   8   4  12       28.26       30.78     13.61 o 
  10   4  12       43.23       29.17     14.27 o 
  12   4  12       16.53       42.37     15.18 o 
 -11   5  12        5.20       33.99     15.40 o 
  -9   5  12      113.46      127.34     19.29 o 
  -7   5  12       63.38       48.81     14.23 o 
  -5   5  12      114.73       83.42     16.77 o 
  -3   5  12      254.70      269.28     25.07 o 
  -1   5  12      435.54      433.73     42.63 o 
   1   5  12     1204.47     1140.90     46.86 o 
   3   5  12      819.76      827.85     53.18 o 
   5   5  12      237.49      207.47     23.26 o 
   7   5  12       36.70       14.96     12.45 o 
   9   5  12       15.64       13.88     12.58 o 
  11   5  12       60.40       70.77     17.28 o 
 -10   6  12       26.06       38.45     16.00 o 
  -8   6  12       76.51       66.27     18.49 o 
  -6   6  12       87.03      107.47     22.86 o 
  -4   6  12        4.51       -4.89     10.49 o 
  -2   6  12      382.71      352.00     39.95 o 
   0   6  12       16.63       27.00     13.03 o 
   2   6  12      804.97      730.46     38.84 o 
   4   6  12      950.18      930.93     42.23 o 
   6   6  12       60.92       40.65     14.57 o 
   8   6  12      111.57      120.33     19.04 o 
  10   6  12       35.82        9.78     13.42 o 
  -9   7  12       13.50       27.63     18.31 o 
  -7   7  12      245.97      286.66     37.21 o 
  -5   7  12        4.67        6.11     11.88 o 
  -3   7  12       13.79       20.28     12.37 o 
  -1   7  12      241.56      178.38     22.16 o 
   1   7  12      425.12      442.09     31.52 o 
   3   7  12      112.92       68.66     16.32 o 
   5   7  12       26.33       34.82     13.60 o 
   7   7  12       30.38       30.49     12.94 o 
   9   7  12       46.41       84.42     17.75 o 
  -8   8  12      171.91      172.06     22.65 o 
  -6   8  12      125.64      142.31     22.50 o 
  -4   8  12        0.91       -2.56     10.40 o 
  -2   8  12       54.43       50.42     14.84 o 
   0   8  12      354.94      387.06     30.41 o 
   2   8  12      238.01      186.28     22.83 o 
   4   8  12        3.89       -5.91     10.44 o 
   6   8  12       56.39       37.87     14.73 o 
   8   8  12        4.56      -10.32     10.99 o 
  -7   9  12       72.77       85.52     31.84 o 
  -5   9  12        1.87        4.72     12.66 o 
  -3   9  12       49.04       49.73     18.66 o 
  -1   9  12      621.26      739.99     39.82 o 
   1   9  12       57.79       82.40     17.90 o 
   3   9  12      114.87      157.17     21.23 o 
   5   9  12       30.94       24.16     13.08 o 
   7   9  12        5.74       -3.94     10.95 o 
  -6  10  12      228.20      252.94     27.30 o 
  -4  10  12       21.82       10.65     14.15 o 
  -2  10  12      132.39      145.88     25.39 o 
   0  10  12      294.81      241.10     31.39 o 
   2  10  12      223.95      269.60     46.75 o 
   4  10  12       82.34       98.56     18.54 o 
   6  10  12      106.69      193.50     24.89 o 
  -5  11  12       10.77       -7.77     14.79 o 
  -3  11  12        9.09       14.85     16.20 o 
  -1  11  12      132.91      204.16     32.42 o 
   1  11  12       38.84       36.19     18.09 o 
   3  11  12       57.56       42.46     22.15 o 
  -1 -11  13       17.73       49.50     38.85 o 
  -4 -10  13       12.96       13.18     34.48 o 
  -2 -10  13       81.12      115.87     45.52 o 
   0 -10  13      313.20      348.70     41.24 o 
   2 -10  13       57.80       61.75     21.98 o 
   4 -10  13       45.99       76.37     26.35 o 
  -7  -9  13       94.52      156.41     52.34 o 
  -5  -9  13       24.78       48.28     36.86 o 
  -3  -9  13      242.77      283.03     59.32 o 
  -1  -9  13       99.34      121.49     31.15 o 
   1  -9  13      185.44      203.81     27.07 o 
   3  -9  13        4.76       10.13     15.33 o 
   5  -9  13       18.19       -3.52     16.88 o 
   7  -9  13       87.04       63.49     26.70 o 
  -8  -8  13      107.12      158.86     52.19 o 
  -6  -8  13      122.09      120.93     45.37 o 
  -4  -8  13      106.96       87.82     40.77 o 
  -2  -8  13      454.52      411.69     52.50 o 
   0  -8  13       97.28       94.76     19.66 o 
   2  -8  13      305.11      244.95     30.02 o 
   4  -8  13       23.82       24.56     15.84 o 
   6  -8  13        5.55       -6.25     17.18 o 
   8  -8  13       19.38        5.70     20.18 o 
  -9  -7  13       24.73       78.93     42.38 o 
  -7  -7  13        3.05        1.07     28.97 o 
  -5  -7  13       63.79       35.48     33.03 o 
  -3  -7  13      160.65      163.75     22.43 o 
  -1  -7  13      198.80      245.47     26.96 o 
   1  -7  13       31.70       63.50     17.27 o 
   3  -7  13       63.80       62.57     17.80 o 
   5  -7  13      249.64      287.58     57.92 o 
   7  -7  13      139.02      159.62     31.83 o 
   9  -7  13       51.45       57.72     31.57 o 
 -10  -6  13       39.10       23.45     34.71 o 
  -8  -6  13       52.42       45.44     34.41 o 
  -6  -6  13       35.99       25.13     31.42 o 
  -4  -6  13       34.52        9.88     31.16 o 
  -2  -6  13       27.92       19.48     14.34 o 
   0  -6  13      185.59      216.23     25.40 o 
   2  -6  13      352.84      337.61     30.14 o 
   4  -6  13      132.72      136.04     22.19 o 
   6  -6  13       64.64       81.74     22.36 o 
   8  -6  13      130.41      135.93     30.71 o 
  10  -6  13       21.76       48.30     24.53 o 
 -11  -5  13        7.54        6.74     26.90 o 
  -9  -5  13       15.67       21.15     30.12 o 
  -7  -5  13        2.65       -8.00     13.89 o 
  -5  -5  13      160.43      167.02     21.34 o 
  -3  -5  13      218.86      267.27     25.91 o 
  -1  -5  13      287.68      282.77     29.83 o 
   1  -5  13      578.17      573.50     35.89 o 
   3  -5  13      375.90      412.10     32.33 o 
   5  -5  13      305.31      314.42     30.37 o 
   7  -5  13        3.09       -7.43     12.37 o 
   9  -5  13       20.03       66.65     23.65 o 
  11  -5  13       74.06       59.93     39.24 o 
 -10  -4  13       37.15       10.42     24.52 o 
  -8  -4  13      220.93      254.47     32.44 o 
  -6  -4  13       25.90       41.46     17.86 o 
  -4  -4  13      606.98      543.36     37.93 o 
  -2  -4  13      116.97       87.96     17.04 o 
   0  -4  13      350.67      283.58     27.15 o 
   2  -4  13       49.61       48.84     15.61 o 
   4  -4  13      269.38      258.03     27.39 o 
   6  -4  13       52.92       40.84     15.55 o 
   8  -4  13       18.70       13.07     14.81 o 
  10  -4  13       93.77       45.52     23.80 o 
 -11  -3  13      127.21      153.27     40.62 o 
  -9  -3  13      120.64       97.19     23.15 o 
  -7  -3  13        1.53       13.01     11.75 o 
  -5  -3  13      161.74      174.54     21.93 o 
  -3  -3  13      177.58      162.41     20.70 o 
  -1  -3  13     1482.85     1429.50     54.86 o 
   1  -3  13      461.23      458.76     51.28 o 
   3  -3  13      439.03      419.36     32.22 o 
   5  -3  13       26.89       25.63     13.44 o 
   7  -3  13       46.09       55.42     16.28 o 
   9  -3  13       25.87       36.83     16.34 o 
  11  -3  13       53.31       53.19     23.26 o 
 -12  -2  13       64.63       15.17     25.75 o 
 -10  -2  13       57.66       56.09     29.58 o 
  -8  -2  13       52.45       30.86     13.74 o 
  -6  -2  13      120.64      107.09     18.49 o 
  -4  -2  13       46.51       35.90     22.84 o 
  -2  -2  13      240.28      254.12     25.21 o 
   0  -2  13     1387.65     1497.67     61.68 o 
   2  -2  13      364.92      452.85     32.21 o 
   4  -2  13      427.64      412.58     31.86 o 
   6  -2  13      582.16      652.72     39.29 o 
   8  -2  13       97.02      115.05     21.33 o 
  10  -2  13       34.21       41.61     23.55 o 
  12  -2  13       63.78       60.07     23.55 o 
 -11  -1  13      171.59      150.59     38.16 o 
  -9  -1  13       13.42       26.74     13.63 o 
  -7  -1  13      319.05      260.66     26.30 o 
  -5  -1  13       47.60       72.53     16.14 o 
  -3  -1  13      196.58      284.95     26.01 o 
  -1  -1  13       20.98       22.11     11.25 o 
   1  -1  13      947.61      912.26     48.90 o 
   3  -1  13      478.30      487.15     33.61 o 
   5  -1  13     1010.39      940.52     55.00 o 
   7  -1  13      330.54      284.95     40.79 o 
   9  -1  13       27.49       12.58     13.16 o 
  11  -1  13        4.41        1.05     15.08 o 
 -12   0  13        6.12       10.42     23.83 o 
 -10   0  13       25.56       36.46     15.33 o 
  -8   0  13      214.18      266.32     28.02 o 
  -6   0  13        1.84        2.84     11.68 o 
  -4   0  13        3.98       -3.33     10.51 o 
  -2   0  13      391.40      426.36     30.46 o 
   0   0  13       49.31      108.16     33.59 o 
   2   0  13      757.33      792.68     46.82 o 
   4   0  13      395.55      423.13     33.57 o 
   6   0  13      409.86      482.14     34.26 o 
   8   0  13      675.22      689.98     72.57 o 
  10   0  13       10.62       28.65     14.51 o 
  12   0  13       54.70       52.05     18.62 o 
 -11   1  13      171.58      204.32     25.21 o 
  -9   1  13       13.53        0.93     12.54 o 
  -7   1  13      319.11      295.28     27.23 o 
  -5   1  13       47.60       46.45     15.14 o 
  -3   1  13      197.35      268.70     33.53 o 
  -1   1  13       20.94        2.06     11.11 o 
   1   1  13      946.75      906.93     42.01 o 
   3   1  13      479.17      486.46     32.59 o 
   5   1  13     1009.79      996.20     44.72 o 
   7   1  13      330.40      288.96     27.86 o 
   9   1  13       27.40       33.35     20.51 o 
  11   1  13        4.40       12.27     19.79 o 
 -12   2  13       64.61       60.82     19.57 o 
 -10   2  13       57.46       51.88     16.82 o 
  -8   2  13       52.45       46.22     15.67 o 
  -6   2  13      120.39      116.00     19.38 o 
  -4   2  13       46.76       43.93     14.52 o 
  -2   2  13      239.92      234.00     42.09 o 
   0   2  13     1388.37     1487.88     55.85 o 
   2   2  13      363.90      395.85     30.46 o 
   4   2  13      427.44      384.19     29.74 o 
   6   2  13      581.95      613.44     37.05 o 
   8   2  13       97.14       60.73     17.57 o 
  10   2  13       34.15       38.86     20.70 o 
  12   2  13       63.77       41.22     20.30 o 
 -11   3  13      127.38      118.31     26.43 o 
  -9   3  13      120.65      148.25     21.21 o 
  -7   3  13        1.54       -7.46     11.66 o 
  -5   3  13      161.93      136.86     30.25 o 
  -3   3  13      176.89      126.51     19.00 o 
  -1   3  13     1481.79     1524.13     56.28 o 
   1   3  13      462.34      456.51     32.16 o 
   3   3  13      440.00      442.84     31.66 o 
   5   3  13       26.86       25.29     13.42 o 
   7   3  13       46.24       23.49     14.22 o 
   9   3  13       25.76       32.80     13.97 o 
  11   3  13       53.50       70.82     17.63 o 
 -10   4  13       37.19       58.61     15.92 o 
  -8   4  13      221.15      177.17     23.36 o 
  -6   4  13       25.99       18.84     12.83 o 
  -4   4  13      605.75      583.88     91.78 o 
  -2   4  13      116.77      101.99     19.70 o 
   0   4  13      349.35      350.76     28.77 o 
   2   4  13       49.25       31.76     13.50 o 
   4   4  13      269.82      249.64     26.04 o 
   6   4  13       52.91       45.28     15.99 o 
   8   4  13       18.77       14.09     13.03 o 
  10   4  13       93.43       92.41     19.52 o 
 -11   5  13        7.45       22.06     17.12 o 
  -9   5  13       15.77       26.31     14.15 o 
  -7   5  13        2.69       27.45     13.41 o 
  -5   5  13      160.86      179.03     23.03 o 
  -3   5  13      219.08      253.47     25.61 o 
  -1   5  13      288.26      256.08     26.04 o 
   1   5  13      577.95      489.42     44.33 o 
   3   5  13      375.73      402.41     31.23 o 
   5   5  13      306.06      262.79     28.21 o 
   7   5  13        3.06        5.99     12.50 o 
   9   5  13       20.06       13.91     14.65 o 
  11   5  13       74.23       68.11     20.99 o 
 -10   6  13       39.21       39.31     16.84 o 
  -8   6  13       52.56       71.81     16.98 o 
  -6   6  13       35.82       40.43     14.68 o 
  -4   6  13       34.51       48.22     20.18 o 
  -2   6  13       28.22       17.14     12.53 o 
   0   6  13      185.17      181.31     40.48 o 
   2   6  13      353.37      281.15     27.31 o 
   4   6  13      132.93      164.11     22.75 o 
   6   6  13       64.47       56.37     15.66 o 
   8   6  13      130.19      142.35     26.63 o 
  10   6  13       21.71        9.37     14.48 o 
  -9   7  13       24.62        7.96     14.58 o 
  -7   7  13        3.03       13.65     16.44 o 
  -5   7  13       63.69       84.50     22.57 o 
  -3   7  13      160.23      189.98     24.01 o 
  -1   7  13      198.52      197.85     24.27 o 
   1   7  13       31.89       47.12     15.06 o 
   3   7  13       63.69       49.78     14.97 o 
   5   7  13      249.73      257.37     54.09 o 
   7   7  13      139.38      115.93     19.48 o 
   9   7  13       51.68       89.93     20.19 o 
  -8   8  13      106.99      154.69     24.45 o 
  -6   8  13      121.78      101.55     21.73 o 
  -4   8  13      106.76       92.22     17.94 o 
  -2   8  13      454.42      461.87     37.47 o 
   0   8  13       97.78       58.87     23.11 o 
   2   8  13      303.92      316.24     55.03 o 
   4   8  13       24.06        8.65     13.18 o 
   6   8  13        5.45       11.97     21.40 o 
   8   8  13       19.28       39.52     15.46 o 
  -7   9  13       94.42      123.61     22.52 o 
  -5   9  13       24.82       42.92     17.74 o 
  -3   9  13      242.86      251.31     26.97 o 
  -1   9  13       99.48      109.41     20.31 o 
   1   9  13      186.05      217.38     27.66 o 
   3   9  13        4.76       -9.72     12.32 o 
   5   9  13       18.26        2.04     13.30 o 
   7   9  13       87.50       51.80     20.81 o 
  -4  10  13       12.88       16.84     17.14 o 
  -2  10  13       80.91       45.13     18.98 o 
   0  10  13      313.21      287.04     29.30 o 
   2  10  13       57.67       82.44     18.68 o 
   4  10  13       45.93       60.84     17.39 o 
  -1  11  13       17.73       11.18     16.27 o 
   1  11  13       11.30       15.12     21.53 o 
  -2 -10  14       48.42       74.95     43.22 o 
   0 -10  14        8.86        9.27     33.64 o 
   2 -10  14       19.23        5.35     19.73 o 
  -5  -9  14       20.79        1.30     34.10 o 
  -3  -9  14      153.67      231.05     58.24 o 
  -1  -9  14       31.74       14.23     20.86 o 
   1  -9  14       74.83       85.92     21.22 o 
   3  -9  14       18.35       32.84     18.54 o 
   5  -9  14       14.92       24.81     24.53 o 
  -6  -8  14       53.98       11.34     31.65 o 
  -4  -8  14      194.22      193.58     52.04 o 
  -2  -8  14      303.84      381.94     41.39 o 
   0  -8  14       11.33       -3.72     13.78 o 
   2  -8  14       28.08       12.29     15.07 o 
   4  -8  14       17.37       17.87     17.57 o 
   6  -8  14       27.32       48.84     24.99 o 
  -7  -7  14        7.30        9.66     28.51 o 
  -5  -7  14        5.22      -25.29     25.29 o 
  -3  -7  14       81.30       63.46     18.35 o 
  -1  -7  14       24.62       13.21     14.61 o 
   1  -7  14      144.02      160.31     24.52 o 
   3  -7  14       62.31       55.33     17.75 o 
   5  -7  14      122.14      179.24     27.16 o 
   7  -7  14       67.10       52.62     29.04 o 
  -8  -6  14       26.12        7.05     32.26 o 
  -6  -6  14       13.11      -23.83     23.83 o 
  -4  -6  14       76.53       73.36     23.10 o 
  -2  -6  14       67.56       40.12     16.32 o 
   0  -6  14        4.16       22.45     17.73 o 
   2  -6  14       67.88       74.25     19.42 o 
   4  -6  14      250.98      296.34     40.51 o 
   6  -6  14       60.38       49.33     20.42 o 
   8  -6  14        0.65        5.02     39.50 o 
  -9  -5  14       20.35       -9.04     26.44 o 
  -7  -5  14        3.23       12.87     26.82 o 
  -5  -5  14       60.10       63.79     16.75 o 
  -3  -5  14      265.06      330.87     29.45 o 
  -1  -5  14      368.40      416.30     33.25 o 
   1  -5  14     1254.66     1328.46     68.11 o 
   3  -5  14      343.17      383.87     33.57 o 
   5  -5  14       16.53       12.42     12.60 o 
   7  -5  14        5.10       14.59     15.05 o 
   9  -5  14       15.36       31.16     30.42 o 
 -10  -4  14       28.89        7.36     26.90 o 
  -8  -4  14       24.66       21.38     28.51 o 
  -6  -4  14       48.91       30.30     14.87 o 
  -4  -4  14       20.55        4.66     11.72 o 
  -2  -4  14      317.10      298.17     28.68 o 
   0  -4  14      613.36      578.44     37.79 o 
   2  -4  14       20.92        6.72     11.87 o 
   4  -4  14       22.99       13.33     13.71 o 
   6  -4  14        3.17       -0.17     12.55 o 
   8  -4  14       24.40       16.40     15.55 o 
  10  -4  14        6.71        4.11     20.76 o 
 -11  -3  14       59.00       88.89     36.02 o 
  -9  -3  14      290.62      308.02     55.56 o 
  -7  -3  14       66.75       77.21     17.44 o 
  -5  -3  14      416.85      419.86     31.97 o 
  -3  -3  14      103.73       95.02     18.76 o 
  -1  -3  14      402.91      467.74     33.73 o 
   1  -3  14       18.74       27.57     15.62 o 
   3  -3  14        7.89        1.96     12.00 o 
   5  -3  14      103.12      121.94     27.38 o 
   7  -3  14        4.98       19.59     15.15 o 
   9  -3  14      134.69      132.73     24.70 o 
  11  -3  14       40.23       71.71     25.59 o 
 -10  -2  14       20.06       10.19     22.84 o 
  -8  -2  14        2.28       -4.56     11.69 o 
  -6  -2  14        8.59        4.04     12.23 o 
  -4  -2  14      110.92      139.66     27.20 o 
  -2  -2  14      568.88      579.95     36.66 o 
   0  -2  14      163.11      136.02     20.58 o 
   2  -2  14      313.73      278.81     28.54 o 
   4  -2  14      125.99      141.44     22.07 o 
   6  -2  14       71.75      107.67     20.69 o 
   8  -2  14       14.03        5.32     13.69 o 
  10  -2  14       86.46      102.21     22.43 o 
 -11  -1  14       20.03      -10.73     24.22 o 
  -9  -1  14       49.04       28.58     14.50 o 
  -7  -1  14       31.99       40.71     15.91 o 
  -5  -1  14       80.95       79.57     17.61 o 
  -3  -1  14      440.98      461.82     33.03 o 
  -1  -1  14      290.18      285.84     30.00 o 
   1  -1  14     2912.10     2970.26     91.58 o 
   3  -1  14       92.43       88.16     18.39 o 
   5  -1  14      209.21      223.91     39.75 o 
   7  -1  14       71.43       72.94     19.02 o 
   9  -1  14       21.95       11.82     14.78 o 
  11  -1  14        3.94        9.54     16.10 o 
 -10   0  14      255.23      283.91     29.39 o 
  -8   0  14      160.89      222.23     27.51 o 
  -6   0  14      354.37      343.21     30.66 o 
  -4   0  14        0.66        4.73     10.36 o 
  -2   0  14      458.03      415.66     31.68 o 
   0   0  14      169.96      202.38     24.37 o 
   2   0  14      160.66      200.90     24.23 o 
   4   0  14      880.86      937.54     56.78 o 
   6   0  14       60.90       46.14     22.03 o 
   8   0  14        3.81       26.74     14.43 o 
  10   0  14        6.84       11.33     15.53 o 
 -11   1  14       20.05       18.61     18.96 o 
  -9   1  14       49.31       36.56     15.26 o 
  -7   1  14       31.68       19.36     13.89 o 
  -5   1  14       80.95       62.79     23.31 o 
  -3   1  14      440.94      458.92     44.87 o 
  -1   1  14      289.80      287.90     28.11 o 
   1   1  14     2909.21     2785.21     87.24 o 
   3   1  14       92.73      137.02     23.74 o 
   5   1  14      208.99      254.75     27.45 o 
   7   1  14       71.34       72.47     20.79 o 
   9   1  14       21.84       24.66     14.72 o 
  11   1  14        3.89       -9.46     15.53 o 
 -10   2  14       19.98       38.31     16.01 o 
  -8   2  14        2.22        3.23     13.36 o 
  -6   2  14        8.59        9.02     12.63 o 
  -4   2  14      110.99      120.84     20.01 o 
  -2   2  14      567.66      587.94     36.84 o 
   0   2  14      163.51      119.03     29.19 o 
   2   2  14      313.31      314.82     29.18 o 
   4   2  14      126.41      107.77     19.10 o 
   6   2  14       71.55       83.46     17.86 o 
   8   2  14       13.94       36.06     15.56 o 
  10   2  14       86.50      101.29     20.72 o 
 -11   3  14       59.03       75.49     23.61 o 
  -9   3  14      290.44      250.41     27.66 o 
  -7   3  14       66.79       43.45     16.47 o 
  -5   3  14      417.20      454.60     33.89 o 
  -3   3  14      103.43      107.10     27.09 o 
  -1   3  14      402.45      425.10     32.66 o 
   1   3  14       18.66       14.44     13.38 o 
   3   3  14        7.91       21.98     15.81 o 
   5   3  14      102.93       80.22     18.21 o 
   7   3  14        4.97       -1.04     12.82 o 
   9   3  14      134.71      107.52     23.86 o 
  11   3  14       40.23        2.05     14.80 o 
 -10   4  14       29.00       33.29     16.87 o 
  -8   4  14       24.71       28.57     35.78 o 
  -6   4  14       49.14       36.09     15.06 o 
  -4   4  14       20.48       29.75     15.90 o 
  -2   4  14      316.48      322.48     37.30 o 
   0   4  14      614.03      569.96     52.42 o 
   2   4  14       20.82       13.55     12.24 o 
   4   4  14       22.86       32.97     14.64 o 
   6   4  14        3.16       -6.83     12.14 o 
   8   4  14       24.43        8.02     16.35 o 
  10   4  14        6.75      -12.87     12.87 o 
  -9   5  14       20.38        4.05     13.73 o 
  -7   5  14        3.25       25.64     13.05 o 
  -5   5  14       60.34       49.73     15.79 o 
  -3   5  14      264.91      288.74     29.19 o 
  -1   5  14      368.72      371.59     31.65 o 
   1   5  14     1255.89     1268.56     54.07 o 
   3   5  14      342.59      325.63     30.15 o 
   5   5  14       16.72       -2.51     12.08 o 
   7   5  14        5.06       25.68     14.42 o 
   9   5  14       15.34       42.49     16.74 o 
  -8   6  14       26.21       25.93     15.00 o 
  -6   6  14       13.27       28.39     13.50 o 
  -4   6  14       76.80      105.08     19.07 o 
  -2   6  14       67.72       57.23     16.13 o 
   0   6  14        4.18        6.95     12.29 o 
   2   6  14       68.06       63.91     16.63 o 
   4   6  14      250.82      233.17     26.76 o 
   6   6  14       60.18       37.22     15.17 o 
   8   6  14        0.65      -12.39     12.39 o 
  -7   7  14        7.25       -6.94     12.21 o 
  -5   7  14        5.17       -2.75     12.86 o 
  -3   7  14       81.16       59.68     16.67 o 
  -1   7  14       24.64       20.53     13.62 o 
   1   7  14      144.20      126.61     25.98 o 
   3   7  14       62.67       37.64     15.72 o 
   5   7  14      122.28      179.28     31.92 o 
   7   7  14       67.38       95.26     20.22 o 
  -6   8  14       53.88       65.90     17.31 o 
  -4   8  14      194.54      221.64     26.33 o 
  -2   8  14      303.52      351.13     31.86 o 
   0   8  14       11.27       -4.74     11.77 o 
   2   8  14       28.07       27.88     14.77 o 
   4   8  14       17.34        6.03     13.69 o 
   6   8  14       27.42       50.46     18.09 o 
  -5   9  14       20.78       22.94     16.59 o 
  -3   9  14      153.78      151.25     23.56 o 
  -1   9  14       31.67       32.39     15.59 o 
   1   9  14       74.74       97.61     27.46 o 
   3   9  14       18.45       31.83     15.60 o 
   5   9  14       14.89       20.03     17.78 o 
  -2  10  14       48.49       30.40     18.25 o 
   0  10  14        8.88       42.66     16.61 o 
   2  10  14       19.42       15.85     14.32 o 
  -3  -9  15        0.49       20.23     37.17 o 
  -1  -9  15        5.47      -27.20     27.20 o 
   1  -9  15       45.18       32.51     20.69 o 
  -4  -8  15       19.63       21.61     33.64 o 
  -2  -8  15       16.79       17.83     20.60 o 
   0  -8  15      140.34      184.82     26.76 o 
   2  -8  15       55.27       14.76     16.63 o 
   4  -8  15       69.55       96.58     23.09 o 
  -7  -7  15       14.68       18.24     34.48 o 
  -5  -7  15       18.33       48.66     37.17 o 
  -3  -7  15       24.58       -1.64     19.13 o 
  -1  -7  15        9.91       12.07     17.64 o 
   1  -7  15       41.35       18.09     16.35 o 
   3  -7  15       13.65       39.10     18.43 o 
   5  -7  15        6.14        6.86     16.78 o 
  -8  -6  15       19.23       35.56     36.02 o 
  -6  -6  15       73.12       84.91     43.22 o 
  -4  -6  15       82.31       86.35     25.86 o 
  -2  -6  15       77.12       84.60     20.02 o 
   0  -6  15       87.84       78.47     19.27 o 
   2  -6  15      227.83      277.69     30.13 o 
   4  -6  15       11.86        9.86     15.67 o 
   6  -6  15       15.54       -1.17     15.40 o 
   8  -6  15       55.80       30.15     24.68 o 
  -9  -5  15       22.56       -7.66     28.81 o 
  -7  -5  15       47.15       37.78     33.72 o 
  -5  -5  15      140.45      148.87     31.75 o 
  -3  -5  15      105.48       50.51     16.89 o 
  -1  -5  15      265.89      356.79     32.93 o 
   1  -5  15      124.51      146.14     40.51 o 
   3  -5  15       43.36       50.53     18.44 o 
   5  -5  15       77.29       85.14     20.87 o 
   7  -5  15       70.35       41.59     24.33 o 
  -8  -4  15       81.39      114.80     43.60 o 
  -6  -4  15      199.88      263.17     28.60 o 
  -4  -4  15       75.64       78.88     21.68 o 
  -2  -4  15       50.90       57.23     20.57 o 
   0  -4  15      181.08      167.84     24.31 o 
   2  -4  15       88.95       60.15     18.87 o 
   4  -4  15       87.80       94.69     21.52 o 
   6  -4  15       14.24        7.21     15.03 o 
   8  -4  15       45.45       31.69     18.11 o 
  -9  -3  15       15.74       29.81     28.97 o 
  -7  -3  15       57.88       48.35     16.21 o 
  -5  -3  15      277.32      311.06     30.04 o 
  -3  -3  15       77.62       52.02     17.14 o 
  -1  -3  15      357.82      315.30     38.46 o 
   1  -3  15        6.44        9.75     12.67 o 
   3  -3  15       60.68       43.59     16.24 o 
   5  -3  15      224.34      180.28     25.86 o 
   7  -3  15       45.21       26.52     17.53 o 
   9  -3  15      119.76      128.23     50.19 o 
 -10  -2  15       98.24      208.98     48.36 o 
  -8  -2  15       45.53       32.41     15.50 o 
  -6  -2  15      123.75      142.49     22.54 o 
  -4  -2  15        7.56        9.06     12.88 o 
  -2  -2  15       56.75       61.77     16.59 o 
   0  -2  15      600.11      511.32     39.24 o 
   2  -2  15      246.00      281.37     29.36 o 
   4  -2  15       97.76      120.29     25.68 o 
   6  -2  15        4.07       -0.47     13.64 o 
   8  -2  15      100.81       43.33     18.40 o 
  10  -2  15       24.98       12.91     28.56 o 
  -9  -1  15      125.22      198.70     32.05 o 
  -7  -1  15      207.00      236.57     27.92 o 
  -5  -1  15      180.51      175.37     40.47 o 
  -3  -1  15      460.17      432.51     33.94 o 
  -1  -1  15       90.52      103.58     22.52 o 
   1  -1  15      184.67      220.32     26.39 o 
   3  -1  15       34.78       49.35     16.50 o 
   5  -1  15       89.38       80.81     19.93 o 
   7  -1  15        5.98        0.82     21.25 o 
   9  -1  15       38.73       43.26     18.26 o 
 -10   0  15       23.63       19.69     20.16 o 
  -8   0  15       76.91       64.58     24.90 o 
  -6   0  15      830.76      853.07     46.29 o 
  -4   0  15      918.53      968.80     71.24 o 
  -2   0  15     1184.42     1250.05     53.91 o 
   0   0  15      196.71      140.78     43.80 o 
   2   0  15      237.22      192.22     25.07 o 
   4   0  15      447.98      413.70     34.03 o 
   6   0  15       72.54       56.14     18.09 o 
   8   0  15      106.95      116.45     21.89 o 
  10   0  15       50.40       90.60     36.08 o 
  -9   1  15      125.27      124.99     23.59 o 
  -7   1  15      207.10      198.12     25.98 o 
  -5   1  15      180.44      176.37     24.72 o 
  -3   1  15      460.10      434.68     34.26 o 
  -1   1  15       90.29       64.46     17.43 o 
   1   1  15      184.54      193.19     25.85 o 
   3   1  15       34.63       48.91     15.90 o 
   5   1  15       89.77       90.56     19.67 o 
   7   1  15        6.10       28.41     15.60 o 
   9   1  15       38.52       20.58     16.96 o 
 -10   2  15       98.50      107.60     21.88 o 
  -8   2  15       45.65       56.97     17.67 o 
  -6   2  15      123.70      192.58     26.77 o 
  -4   2  15        7.59       15.91     15.51 o 
  -2   2  15       57.28       84.77     18.14 o 
   0   2  15      600.19      598.77     39.29 o 
   2   2  15      246.04      241.80     58.38 o 
   4   2  15       97.64       74.72     18.05 o 
   6   2  15        4.12        5.29     13.17 o 
   8   2  15      100.48       92.35     21.00 o 
  10   2  15       24.97       17.50     16.06 o 
  -9   3  15       15.69       25.05     15.93 o 
  -7   3  15       57.97       48.30     16.98 o 
  -5   3  15      276.96      276.44     48.31 o 
  -3   3  15       77.21       56.20     17.09 o 
  -1   3  15      358.06      321.30     30.61 o 
   1   3  15        6.44       10.76     13.32 o 
   3   3  15       60.50       65.75     17.49 o 
   5   3  15      224.49      222.55     27.37 o 
   7   3  15       45.39       18.13     15.07 o 
   9   3  15      120.04      138.77     59.19 o 
  -8   4  15       81.60      145.32     23.75 o 
  -6   4  15      199.44      281.83     29.99 o 
  -4   4  15       75.98       55.38     17.01 o 
  -2   4  15       50.51       67.34     18.70 o 
   0   4  15      181.13      148.49     22.83 o 
   2   4  15       89.05       82.68     24.96 o 
   4   4  15       88.00       48.81     16.94 o 
   6   4  15       14.23        5.29     14.58 o 
   8   4  15       45.76       48.06     23.43 o 
  -9   5  15       22.53       10.98     17.91 o 
  -7   5  15       47.06       68.34     18.53 o 
  -5   5  15      140.93      114.82     22.08 o 
  -3   5  15      105.47       89.37     18.74 o 
  -1   5  15      266.08      229.23     27.27 o 
   1   5  15      124.27      128.26     22.12 o 
   3   5  15       43.59       57.65     18.67 o 
   5   5  15       76.96      119.55     38.99 o 
   7   5  15       70.12       63.27     18.86 o 
  -8   6  15       19.22       25.64     16.70 o 
  -6   6  15       73.32       59.79     17.68 o 
  -4   6  15       82.25       82.58     19.44 o 
  -2   6  15       76.98       51.88     17.13 o 
   0   6  15       87.79       78.99     18.72 o 
   2   6  15      228.05      182.41     27.22 o 
   4   6  15       11.89        7.50     13.21 o 
   6   6  15       15.52       26.47     16.68 o 
   8   6  15       55.70       53.03     29.66 o 
  -7   7  15       14.62       49.81     17.50 o 
  -5   7  15       18.29       14.29     14.51 o 
  -3   7  15       24.53       14.46     14.32 o 
  -1   7  15        9.87        0.89     12.64 o 
   1   7  15       41.37       47.69     16.14 o 
   3   7  15       13.51       22.47     15.32 o 
   5   7  15        6.16       14.94     14.75 o 
  -4   8  15       19.67       14.37     14.06 o 
  -2   8  15       16.81       16.64     14.28 o 
   0   8  15      140.40      168.15     24.65 o 
   2   8  15       55.08       36.73     17.28 o 
   4   8  15       69.40       55.77     18.51 o 
  -3   9  15        0.48       -4.41     14.30 o 
  -1   9  15        5.49       33.82     17.43 o 
   1   9  15       45.24       16.65     15.44 o 
   3   9  15      167.64      183.01     43.45 o 
  -2  -8  16      123.54      156.33     51.96 o 
   0  -8  16       36.65       46.75     20.46 o 
   2  -8  16       43.40       57.98     25.59 o 
  -5  -7  16       25.21       78.47     43.91 o 
  -3  -7  16       49.09       20.63     21.91 o 
  -1  -7  16       14.28       30.63     17.27 o 
   1  -7  16       49.36       43.71     19.46 o 
   3  -7  16       66.44       40.69     19.45 o 
  -6  -6  16       53.18      107.82     46.13 o 
  -4  -6  16      160.15      193.36     34.38 o 
  -2  -6  16      192.28      217.87     31.00 o 
   0  -6  16       49.56       33.03     17.72 o 
   2  -6  16       64.86      106.84     22.86 o 
   4  -6  16      125.15      130.33     32.59 o 
   6  -6  16       51.31       96.29     23.38 o 
  -7  -5  16       52.74       89.35     43.07 o 
  -5  -5  16      159.81      211.48     59.28 o 
  -3  -5  16       78.11       59.08     18.41 o 
  -1  -5  16      229.04      252.05     46.08 o 
   1  -5  16       94.29       94.46     29.85 o 
   3  -5  16       52.10       55.82     39.53 o 
   5  -5  16       12.13      -13.56     14.38 o 
   7  -5  16       37.61       51.82     20.06 o 
  -8  -4  16       52.66       80.85     40.54 o 
  -6  -4  16       44.47       52.75     23.77 o 
  -4  -4  16       36.79       38.17     16.32 o 
  -2  -4  16       12.38        4.03     13.29 o 
   0  -4  16      203.01      221.44     34.24 o 
   2  -4  16       26.26        9.55     15.38 o 
   4  -4  16        8.74       -6.84     14.60 o 
   6  -4  16       26.31       43.59     19.05 o 
   8  -4  16       92.19      169.28     48.51 o 
  -7  -3  16       41.86       14.00     19.48 o 
  -5  -3  16       70.90       50.94     27.61 o 
  -3  -3  16        9.61       15.91     14.13 o 
  -1  -3  16      219.94      260.35     29.78 o 
   1  -3  16      124.75      168.04     25.02 o 
   3  -3  16       23.02       26.74     16.56 o 
   5  -3  16       12.99        7.38     15.20 o 
   7  -3  16       35.63       11.22     16.10 o 
  -8  -2  16       80.45       81.60     31.50 o 
  -6  -2  16      118.19      103.15     20.88 o 
  -4  -2  16       58.23       50.28     17.83 o 
  -2  -2  16      239.59      188.63     25.77 o 
   0  -2  16      109.07      157.76     23.87 o 
   2  -2  16       25.63       43.44     15.40 o 
   4  -2  16       73.56       68.11     19.49 o 
   6  -2  16        1.23      -13.10     13.10 o 
   8  -2  16        4.71       22.87     18.78 o 
  -9  -1  16       30.38       18.56     19.76 o 
  -7  -1  16        8.54        6.92     15.47 o 
  -5  -1  16       56.76       68.25     18.07 o 
  -3  -1  16      490.74      626.32     41.57 o 
  -1  -1  16       58.70       45.60     17.29 o 
   1  -1  16        8.57       14.90     14.41 o 
   3  -1  16      144.75      172.85     25.18 o 
   5  -1  16      447.91      429.30     37.40 o 
   7  -1  16       52.68       60.55     19.54 o 
   9  -1  16        0.55        6.94     16.31 o 
  -8   0  16       97.46       65.10     20.26 o 
  -6   0  16      318.84      278.20     31.39 o 
  -4   0  16       69.76       78.28     23.83 o 
  -2   0  16      716.81      827.95     47.39 o 
   0   0  16       53.95       84.84     20.05 o 
   2   0  16      199.51      205.86     26.45 o 
   4   0  16      154.19      182.60     25.41 o 
   6   0  16       24.89        3.43     15.03 o 
   8   0  16       51.88       51.16     19.54 o 
  -9   1  16       30.41       16.16     16.87 o 
  -7   1  16        8.56       17.86     15.30 o 
  -5   1  16       56.96       42.06     20.56 o 
  -3   1  16      490.95      552.02     40.25 o 
  -1   1  16       58.65       33.24     20.71 o 
   1   1  16        8.49       -4.10     12.26 o 
   3   1  16      144.60      133.88     28.85 o 
   5   1  16      447.28      464.31     37.92 o 
   7   1  16       52.77       72.56     19.54 o 
   9   1  16        0.57       33.01     17.43 o 
  -8   2  16       80.51       80.41     34.06 o 
  -6   2  16      117.64       99.50     21.30 o 
  -4   2  16       58.34       48.57     18.60 o 
  -2   2  16      239.05      244.83     34.64 o 
   0   2  16      109.32      122.62     22.65 o 
   2   2  16       25.73       50.07     17.80 o 
   4   2  16       73.44       72.52     20.89 o 
   6   2  16        1.26        8.27     14.07 o 
   8   2  16        4.70       13.68     15.27 o 
  -7   3  16       41.72       28.23     16.72 o 
  -5   3  16       70.88       64.40     18.75 o 
  -3   3  16        9.60       23.47     14.85 o 
  -1   3  16      219.48      244.17     36.11 o 
   1   3  16      125.21      141.13     23.34 o 
   3   3  16       23.17       21.62     15.29 o 
   5   3  16       13.07       23.01     14.77 o 
   7   3  16       35.95       18.07     16.56 o 
  -8   4  16       52.57       47.98     18.51 o 
  -6   4  16       44.59       34.18     19.83 o 
  -4   4  16       36.74       26.08     16.09 o 
  -2   4  16       12.34        3.54     12.87 o 
   0   4  16      203.35      240.50     28.46 o 
   2   4  16       26.16       18.47     14.83 o 
   4   4  16        8.72       13.48     14.00 o 
   6   4  16       26.24       18.21     22.66 o 
   8   4  16       92.04      150.74     41.76 o 
  -7   5  16       52.77       67.34     18.67 o 
  -5   5  16      160.06      217.01     28.06 o 
  -3   5  16       78.15       59.63     18.27 o 
  -1   5  16      229.63      206.18     31.33 o 
   1   5  16       94.17      108.10     22.40 o 
   3   5  16       51.81       66.75     25.36 o 
   5   5  16       12.22      -14.33     14.33 o 
   7   5  16       37.37       -3.42     19.62 o 
  -6   6  16       53.20       71.55     19.50 o 
  -4   6  16      160.10      157.76     25.42 o 
  -2   6  16      192.32      187.60     26.38 o 
   0   6  16       49.55       65.85     27.21 o 
   2   6  16       64.55       99.49     31.60 o 
   4   6  16      125.28      128.50     24.48 o 
   6   6  16       51.17       34.80     18.84 o 
  -5   7  16       25.14       43.12     21.49 o 
  -3   7  16       49.03       54.49     18.33 o 
  -1   7  16       14.26       -1.90     14.93 o 
   1   7  16       49.28       42.55     18.20 o 
   3   7  16       66.61       50.92     19.01 o 
  -2   8  16      123.22      116.16     37.28 o 
   0   8  16       36.56       32.60     16.61 o 
   2   8  16       43.38       31.89     34.02 o 
  -2  -6  17      104.03      120.23     25.37 o 
   0  -6  17      166.13      155.54     27.14 o 
   2  -6  17       25.54        6.05     17.66 o 
  -5  -5  17      172.49      160.68     44.91 o 
  -3  -5  17      250.55      263.58     31.48 o 
  -1  -5  17       15.96       17.14     19.62 o 
   1  -5  17       25.91       30.35     18.25 o 
   3  -5  17       33.94       36.54     18.09 o 
   5  -5  17       75.42       38.12     27.19 o 
  -6  -4  17      100.57      138.11     30.49 o 
  -4  -4  17        5.19       10.54     16.23 o 
  -2  -4  17      250.30      284.42     42.70 o 
   0  -4  17       20.36       40.37     17.28 o 
   2  -4  17      107.15      106.87     23.75 o 
   4  -4  17       18.44        9.72     16.46 o 
   6  -4  17       84.40      137.76     26.96 o 
  -7  -3  17       66.05       56.84     25.33 o 
  -5  -3  17       90.71      112.74     23.44 o 
  -3  -3  17       40.83       42.39     17.84 o 
  -1  -3  17       18.66       26.58     16.75 o 
   1  -3  17      159.30      202.43     38.57 o 
   3  -3  17        8.03       -4.57     14.90 o 
   5  -3  17       32.68        8.67     16.80 o 
  -6  -2  17       40.73       49.12     19.36 o 
  -4  -2  17       67.93       73.08     30.48 o 
  -2  -2  17       21.31       18.25     16.21 o 
   0  -2  17      137.43      184.12     27.05 o 
   2  -2  17       12.59       26.74     16.70 o 
   4  -2  17       64.69       67.37     20.87 o 
   6  -2  17       51.37       51.77     20.23 o 
  -7  -1  17      296.98      328.04     34.40 o 
  -5  -1  17      135.12      135.89     37.88 o 
  -3  -1  17      198.40      240.78     30.55 o 
  -1  -1  17       77.91      132.57     23.90 o 
   1  -1  17      106.78      145.39     24.23 o 
   3  -1  17       66.35       43.88     22.37 o 
   5  -1  17       10.81       -8.49     14.04 o 
   7  -1  17      155.82      160.42     27.21 o 
  -6   0  17      317.70      413.93     37.95 o 
  -4   0  17       96.27      109.69     22.05 o 
  -2   0  17      362.16      365.06     36.14 o 
   0   0  17       18.61       16.66     14.53 o 
   2   0  17      239.88      241.26     30.46 o 
   4   0  17      215.94      168.01     38.26 o 
   6   0  17      236.73      255.56     31.25 o 
  -7   1  17      297.16      324.24     55.85 o 
  -5   1  17      135.11      152.21     25.45 o 
  -3   1  17      197.90      217.50     29.24 o 
  -1   1  17       77.85       54.65     18.79 o 
   1   1  17      106.48       91.54     22.06 o 
   3   1  17       66.09       42.67     17.47 o 
   5   1  17       10.93       20.57     16.31 o 
   7   1  17      155.58      225.38     30.44 o 
  -6   2  17       40.61       37.62     18.21 o 
  -4   2  17       67.99       82.01     20.07 o 
  -2   2  17       21.36       20.78     15.25 o 
   0   2  17      137.47      160.14     31.06 o 
   2   2  17       12.58       13.86     15.31 o 
   4   2  17       64.81       57.24     18.76 o 
   6   2  17       51.21       36.11     24.13 o 
  -7   3  17       66.04       75.78     20.89 o 
  -5   3  17       90.76       91.29     21.39 o 
  -3   3  17       40.97       24.74     16.30 o 
  -1   3  17       18.60       -2.04     13.96 o 
   1   3  17      158.50      208.21     29.90 o 
   3   3  17        8.01      -13.20     13.42 o 
   5   3  17       32.60       31.57     16.69 o 
  -6   4  17      100.67       43.50     20.04 o 
  -4   4  17        5.15       10.70     15.18 o 
  -2   4  17      250.15      265.13     31.06 o 
   0   4  17       20.32        7.80     15.12 o 
   2   4  17      107.17      119.45     22.83 o 
   4   4  17       18.53       15.14     16.86 o 
   6   4  17       84.55       85.36     29.11 o 
  -5   5  17      172.27      139.70     24.69 o 
  -3   5  17      251.13      247.05     35.79 o 
  -1   5  17       15.88       42.64     18.01 o 
   1   5  17       25.70       44.06     18.32 o 
   3   5  17       33.77       54.54     19.16 o 
   5   5  17       75.68       51.86     35.86 o 
  -2   6  17      104.16       63.03     19.39 o 
   0   6  17      165.74      167.10     44.23 o 
   2   6  17       25.61       13.67     16.48 o 
  -2  -4  18       10.41        0.62     16.45 o 
   0  -4  18       12.66        5.38     16.44 o 
   2  -4  18       47.27       37.87     20.25 o 
  -3  -3  18      114.62      128.50     36.67 o 
  -1  -3  18       13.36       -1.11     14.82 o 
   1  -3  18       14.39        7.43     15.65 o 
   3  -3  18       40.68       18.98     18.81 o 
  -4  -2  18       48.19       83.77     24.10 o 
  -2  -2  18       12.15       10.42     15.57 o 
   0  -2  18       87.80       91.61     22.61 o 
   2  -2  18        7.95        7.47     16.23 o 
   4  -2  18       54.09       46.34     21.45 o 
  -5  -1  18       42.81       50.02     22.67 o 
  -3  -1  18       66.61       75.42     23.00 o 
  -1  -1  18      139.14      187.35     28.23 o 
   1  -1  18       72.13       89.11     22.67 o 
   3  -1  18      121.72      124.56     38.83 o 
   5  -1  18       10.03       17.12     17.67 o 
  -4   0  18        1.24        8.32     16.74 o 
  -2   0  18       29.96       63.05     19.93 o 
   0   0  18       11.04       29.35     17.39 o 
   2   0  18       37.38       26.83     18.03 o 
   4   0  18        0.49       -2.66     17.02 o 
  -5   1  18       42.82       37.56     18.81 o 
  -3   1  18       66.28       56.04     20.50 o 
  -1   1  18      139.58      121.68     27.37 o 
   1   1  18       72.27       69.74     22.11 o 
   3   1  18      121.54      147.92     36.06 o 
   5   1  18        9.99       30.11     18.27 o 
  -4   2  18       48.25       36.16     18.24 o 
  -2   2  18       12.08       16.56     16.98 o 
   0   2  18       87.48      108.60     23.98 o 
   2   2  18        8.02       28.82     17.16 o 
   4   2  18       54.21       54.59     38.68 o 
  -3   3  18      114.44      102.63     23.58 o 
  -1   3  18       13.36        5.86     14.84 o 
   1   3  18       14.36        9.67     17.37 o 
   3   3  18       40.82        0.64     15.46 o 
  -2   4  18       10.43       32.37     24.97 o 
   0   4  18       12.75      -16.22     16.22 o 
   2   4  18       47.22       29.15     31.01 o 
   0   0  19        8.80       -9.35     25.82 o 
                                                 
